# Supplementary material for: Diaqua­[(1R,2S,4R,8R,9S,11R)-2,9-di­methyl-1,4,8,11-tetra­aza­cyclo­tetra­decane]nickel(II) dichloride dihydrate
Source: Acta Crystallogr Sect E Struct Rep Online. 2012 Jul 25;68(Pt 8):m1111–2. doi: 10.1107/S160053681203276X (PMC3414157; doi:10.1107/S160053681203276X)
Supplement: Supplementary file 1 [file e-68-m1111-sup1.cif]

##############################################################################
#                                                                            #
# This CIF contains the data in a paper accepted for publication in          #
# Acta Crystallographica Section E. It conforms to the requirements of       #
# Notes for Authors for Acta Crystallographica Section E, and has been       #
# peer reviewed under the auspices of the IUCr Commission on Journals.       #
#                                                                            #
# Full details of the Crystallographic Information File format               #
# are given in the paper "The Crystallographic Information File (CIF):       #
# a New Standard Archive File for Crystallography" by S. R. Hall, F. H.      #
# Allen and I. D. Brown [Acta Cryst. (1991), A47, 655-685].                  #
#                                                                            #
# The current version of the core CIF dictionary is obtainable from          #
# ftp://ftp.iucr.org/pub/cif_core.dic.                                       #
#                                                                            #
# Software is freely available for graphical display of the structure(s)     #
# in this CIF. For information consult the CIF software page                 #
# http://www.iucr.org/resources/cif/software.                                #
#                                                                            #
# This file may be used for bona fide research purposes within the           #
# scientific community so long as proper attribution is given to the journal # 
# article from which it was obtained.                                        #
#                                                                            #
##############################################################################
data_I
_audit_creation_method     SHELXL-97
_chemical_name_systematic
;
Diaqua[(1<i>R</i>,2<i>S</i>,4<i>R</i>,8<i>R</i>,9<i>S</i>,11<i>R</i>)-2,9-
dimethyl-1,4,8,11-tetraazacyclotetradecane]nickel(II) dichloride dihydrate
;
_chemical_name_common     ?
_chemical_formula_moiety     'C12 H32 N4 Ni O2 2+, 2(Cl -), 2(H2 O)'
_chemical_formula_sum     'C12 H36 Cl2 N4 Ni O4'
_chemical_formula_iupac     '[Ni (C12 H28 N4) (H2 O)2] Cl2, 2H2 O'
_chemical_formula_weight     430.06
_chemical_melting_point     ?
_symmetry_cell_setting     orthorhombic
_symmetry_space_group_name_H-M     'P 21 21 21'
_symmetry_space_group_name_hall     'P 2ac 2ab'
loop_
    _symmetry_equiv_pos_as_xyz
    'x, y, z'
    '-x+1/2, -y, z+1/2'
    '-x, y+1/2, -z+1/2'
    'x+1/2, -y+1/2, -z'
_cell_length_a     9.7309(8)
_cell_length_b     14.0994(11)
_cell_length_c     14.6000(11)
_cell_angle_alpha     90.00
_cell_angle_beta     90.00
_cell_angle_gamma     90.00
_cell_volume     2003.1(3)
_cell_formula_units_Z     4
_cell_measurement_reflns_used     9955
_cell_measurement_theta_min     3.14
_cell_measurement_theta_max     33.24
_cell_measurement_temperature     120(2)
_exptl_crystal_description     plate
_exptl_crystal_colour     purple
_exptl_crystal_size_max     0.28
_exptl_crystal_size_mid     0.24
_exptl_crystal_size_min     0.12
_exptl_crystal_density_diffrn     1.426
_exptl_crystal_density_meas     ?
_exptl_crystal_density_method     'not measured'
_exptl_crystal_F_000     920
_exptl_absorpt_coefficient_mu     1.257
_exptl_absorpt_correction_type     multi-scan
_exptl_absorpt_process_details     '(SADABS; Bruker, 2009)'
_exptl_absorpt_correction_T_min     0.720
_exptl_absorpt_correction_T_max     0.864
_exptl_special_details     ?
_diffrn_ambient_temperature     120(2)
_diffrn_radiation_type     MoK\a
_diffrn_radiation_wavelength     0.71073
_diffrn_radiation_source     'fine-focus sealed tube'
_diffrn_radiation_monochromator     graphite
_diffrn_measurement_device_type     'Bruker APEXII CCD'
_diffrn_measurement_method     '\f and \w scans'
_diffrn_detector_area_resol_mean     ?
_diffrn_reflns_number     25180
_diffrn_reflns_av_R_equivalents     0.0610
_diffrn_reflns_av_sigmaI/netI     0.0565
_diffrn_reflns_theta_min     2.90
_diffrn_reflns_theta_max     33.14
_diffrn_reflns_theta_full     33.14
_diffrn_measured_fraction_theta_max     0.987
_diffrn_measured_fraction_theta_full     0.987
_diffrn_reflns_limit_h_min     -14
_diffrn_reflns_limit_h_max     14
_diffrn_reflns_limit_k_min     -20
_diffrn_reflns_limit_k_max     21
_diffrn_reflns_limit_l_min     -22
_diffrn_reflns_limit_l_max     21
_refine_special_details
;
Refinement of <i>F</i>^2^ against ALL reflections. The weighted <i>R</i>-factor
<i>wR</i> and goodness of fit <i>S</i> are based on <i>F</i>^2^, conventional
<i>R</i>-factors <i>R</i> are based on <i>F</i>, with <i>F</i> set to zero for
negative <i>F</i>^2^. The threshold expression of <i>F</i>^2^ >
\s(<i>F</i>^2^) is used only for calculating <i>R</i>-factors(gt) <i>etc</i>.
and is not relevant to the choice of reflections for refinement.
<i>R</i>-factors based on <i>F</i>^2^ are statistically about twice as large
as those based on <i>F</i>, and <i>R</i>- factors based on ALL data will be
even larger.
;
_reflns_number_total     7454
_reflns_number_gt     6563
_reflns_threshold_expression     I>\s(I)
_refine_ls_structure_factor_coef     Fsqd
_refine_ls_matrix_type     full
_refine_ls_R_factor_all     0.0393
_refine_ls_R_factor_gt     0.0331
_refine_ls_wR_factor_gt     0.0790
_refine_ls_wR_factor_ref     0.0831
_refine_ls_goodness_of_fit_ref     1.035
_refine_ls_restrained_S_all     1.035
_refine_ls_number_reflns     7454
_refine_ls_number_parameters     246
_refine_ls_number_restraints     0
_refine_ls_hydrogen_treatment     mixed
_refine_ls_weighting_scheme     calc
_refine_ls_weighting_details
                 'calc w=1/[\s^2^(Fo^2^)+(0.0350P)^2^] where P=(Fo^2^+2Fc^2^)/3'
_atom_sites_solution_hydrogens     geom
_atom_sites_solution_primary     direct
_atom_sites_solution_secondary     difmap
_refine_ls_shift/su_max     0.001
_refine_ls_shift/su_mean     0.000
_refine_diff_density_max     0.288
_refine_diff_density_min     -0.384
_refine_ls_extinction_method     none
_refine_ls_extinction_coef     ?
_refine_ls_abs_structure_details     'Flack (1983), 3205 Friedel pairs'
_refine_ls_abs_structure_Flack     -0.006(7)
loop_
    _atom_type_symbol
    _atom_type_description
    _atom_type_scat_dispersion_real
    _atom_type_scat_dispersion_imag
    _atom_type_scat_source
    'C' 'C' 0.0033 0.0016
                         'International Tables Vol C Tables 4.2.6.8 and 6.1.1.4'
    'H' 'H' 0.0000 0.0000
                         'International Tables Vol C Tables 4.2.6.8 and 6.1.1.4'
    'N' 'N' 0.0061 0.0033
                         'International Tables Vol C Tables 4.2.6.8 and 6.1.1.4'
    'O' 'O' 0.0106 0.0060
                         'International Tables Vol C Tables 4.2.6.8 and 6.1.1.4'
    'Cl' 'Cl' 0.1484 0.1585
                         'International Tables Vol C Tables 4.2.6.8 and 6.1.1.4'
    'Ni' 'Ni' 0.3393 1.1124
                         'International Tables Vol C Tables 4.2.6.8 and 6.1.1.4'
_computing_data_collection     'APEX2 (Bruker, 2009)'
_computing_cell_refinement     'SAINT (Bruker, 2009)'
_computing_data_reduction     'SAINT (Bruker, 2009)'
_computing_structure_solution     'SHELXS97 (Sheldrick, 2008)'
_computing_structure_refinement     'SHELXL97 (Sheldrick, 2008)'
_computing_molecular_graphics     'XP in SHELXTL (Sheldrick, 2008)'
_computing_publication_material     'XCIF in SHELXTL (Sheldrick, 2008)'
loop_
    _atom_site_type_symbol
    _atom_site_label
    _atom_site_fract_x
    _atom_site_fract_y
    _atom_site_fract_z
    _atom_site_U_iso_or_equiv
    _atom_site_adp_type
    _atom_site_calc_flag
    _atom_site_refinement_flags
    _atom_site_occupancy
    _atom_site_symmetry_multiplicity
    _atom_site_disorder_assembly
    _atom_site_disorder_group
    Cl Cl1 0.71927(4) 0.16329(3) 0.06960(2) 0.02112(8) Uani d . 1 1 . .
    Cl Cl2 0.79391(5) 0.60262(3) 0.074484(19) 0.02032(8) Uani d . 1 1 . .
    Ni Ni1 0.749450(19) 0.382317(11) 0.280156(10) 0.01238(5) Uani d . 1 1 . .
    O O1 0.87944(13) 0.32002(8) 0.18131(7) 0.0182(2) Uani d . 1 1 . .
    H H1A 0.841(2) 0.2877(15) 0.1520(12) 0.022 Uiso d . 1 1 . .
    H H1B 0.925(2) 0.3587(13) 0.1483(12) 0.022 Uiso d . 1 1 . .
    O O2 0.63308(14) 0.43853(8) 0.16958(6) 0.0188(2) Uani d . 1 1 . .
    H H2A 0.670(3) 0.4766(14) 0.1447(12) 0.023 Uiso d . 1 1 . .
    H H2B 0.590(2) 0.4070(14) 0.1346(13) 0.023 Uiso d . 1 1 . .
    O O3 1.03357(16) 0.44143(10) 0.08293(8) 0.0264(3) Uani d . 1 1 . .
    H H3A 0.985(3) 0.4846(15) 0.0655(13) 0.032 Uiso d . 1 1 . .
    H H3B 1.069(3) 0.4260(15) 0.0375(15) 0.032 Uiso d . 1 1 . .
    O O4 0.49336(18) 0.32714(12) 0.05395(10) 0.0389(4) Uani d . 1 1 . .
    H H4A 0.538(3) 0.2856(19) 0.0410(16) 0.047 Uiso d . 1 1 . .
    H H4B 0.436(3) 0.3292(19) 0.0224(16) 0.047 Uiso d . 1 1 . .
    N N11 0.87279(15) 0.31679(9) 0.37995(8) 0.0157(2) Uani d . 1 1 . .
    H H11 0.838(2) 0.3325(13) 0.4315(10) 0.019 Uiso d . 1 1 . .
    C C12 1.02074(17) 0.33903(11) 0.37783(10) 0.0191(3) Uani d . 1 1 . .
    H H12A 1.0595 0.3182 0.3185 0.023 Uiso calc R 1 1 . .
    H H12B 1.0678 0.3032 0.4270 0.023 Uiso calc R 1 1 . .
    C C13 1.04857(18) 0.44409(11) 0.39043(10) 0.0200(3) Uani d . 1 1 . .
    H H13A 1.1473 0.4528 0.4045 0.024 Uiso calc R 1 1 . .
    H H13B 0.9956 0.4669 0.4440 0.024 Uiso calc R 1 1 . .
    C C14 1.01209(17) 0.50543(11) 0.30776(9) 0.0181(3) Uani d . 1 1 . .
    H H14A 1.0482 0.5702 0.3178 0.022 Uiso calc R 1 1 . .
    H H14B 1.0581 0.4792 0.2528 0.022 Uiso calc R 1 1 . .
    N N15 0.86136(14) 0.51134(9) 0.28990(7) 0.0151(2) Uani d . 1 1 . .
    H H15 0.849(2) 0.5386(13) 0.2377(11) 0.018 Uiso d . 1 1 . .
    C C16 0.79010(17) 0.57511(10) 0.35683(9) 0.0153(3) Uani d . 1 1 . .
    H H16A 0.8226 0.5585 0.4198 0.018 Uiso calc R 1 1 . .
    C C17 0.63766(18) 0.55513(10) 0.35165(9) 0.0168(3) Uani d . 1 1 . .
    H H17A 0.5890 0.5921 0.3993 0.020 Uiso calc R 1 1 . .
    H H17B 0.6020 0.5749 0.2911 0.020 Uiso calc R 1 1 . .
    N N18 0.61136(14) 0.45273(8) 0.36543(7) 0.0143(2) Uani d . 1 1 . .
    H H18 0.634(2) 0.4368(13) 0.4203(11) 0.017 Uiso d . 1 1 . .
    C C19 0.46435(17) 0.43027(11) 0.35336(10) 0.0186(3) Uani d . 1 1 . .
    H H19A 0.4358 0.4481 0.2906 0.022 Uiso calc R 1 1 . .
    H H19B 0.4096 0.4684 0.3971 0.022 Uiso calc R 1 1 . .
    C C20 0.43414(18) 0.32571(11) 0.36862(10) 0.0192(3) Uani d . 1 1 . .
    H H20A 0.3335 0.3175 0.3747 0.023 Uiso calc R 1 1 . .
    H H20B 0.4765 0.3060 0.4273 0.023 Uiso calc R 1 1 . .
    C C21 0.48560(17) 0.26014(11) 0.29316(10) 0.0187(3) Uani d . 1 1 . .
    H H21A 0.4471 0.1960 0.3034 0.022 Uiso calc R 1 1 . .
    H H21B 0.4504 0.2833 0.2336 0.022 Uiso calc R 1 1 . .
    N N22 0.63722(14) 0.25275(9) 0.28777(7) 0.0149(2) Uani d . 1 1 . .
    H H22 0.662(2) 0.2237(13) 0.2382(11) 0.018 Uiso d . 1 1 . .
    C C23 0.69697(18) 0.19430(10) 0.36349(9) 0.0174(3) Uani d . 1 1 . .
    H H23A 0.6546 0.2156 0.4224 0.021 Uiso calc R 1 1 . .
    C C24 0.84928(18) 0.21402(10) 0.36830(9) 0.0170(3) Uani d . 1 1 . .
    H H24A 0.8900 0.1791 0.4205 0.020 Uiso calc R 1 1 . .
    H H24B 0.8943 0.1919 0.3114 0.020 Uiso calc R 1 1 . .
    C C25 0.8201(2) 0.67969(11) 0.34008(10) 0.0228(3) Uani d . 1 1 . .
    H H25A 0.9188 0.6913 0.3471 0.034 Uiso calc R 1 1 . .
    H H25B 0.7692 0.7182 0.3845 0.034 Uiso calc R 1 1 . .
    H H25C 0.7916 0.6968 0.2779 0.034 Uiso calc R 1 1 . .
    C C26 0.6686(2) 0.08823(11) 0.35262(11) 0.0266(4) Uani d . 1 1 . .
    H H26A 0.5693 0.0770 0.3544 0.040 Uiso calc R 1 1 . .
    H H26B 0.7130 0.0534 0.4027 0.040 Uiso calc R 1 1 . .
    H H26C 0.7055 0.0663 0.2939 0.040 Uiso calc R 1 1 . .
loop_
    _atom_site_aniso_label
    _atom_site_aniso_U_11
    _atom_site_aniso_U_22
    _atom_site_aniso_U_33
    _atom_site_aniso_U_12
    _atom_site_aniso_U_13
    _atom_site_aniso_U_23
    Cl1 0.0206(2) 0.02300(17) 0.01969(14) -0.00200(14) -0.00002(13) -0.00204(11)
    Cl2 0.0262(2) 0.02052(16) 0.01430(13) -0.00036(15) 0.00089(13) 0.00095(11)
    Ni1 0.01140(10) 0.01451(8) 0.01122(7) -0.00030(8) -0.00007(7) -0.00057(5)
    O1 0.0176(6) 0.0210(5) 0.0159(4) -0.0025(5) 0.0020(4) -0.0034(4)
    O2 0.0185(6) 0.0224(5) 0.0155(4) -0.0030(5) -0.0025(4) 0.0017(4)
    O3 0.0282(8) 0.0289(6) 0.0221(5) 0.0022(6) 0.0062(5) 0.0027(4)
    O4 0.0328(9) 0.0410(8) 0.0428(7) 0.0097(7) -0.0187(6) -0.0186(6)
    N11 0.0148(6) 0.0176(5) 0.0146(4) 0.0005(5) -0.0009(4) -0.0020(4)
    C12 0.0134(7) 0.0229(7) 0.0210(6) 0.0025(6) -0.0025(5) -0.0015(5)
    C13 0.0148(8) 0.0225(7) 0.0225(6) -0.0013(6) -0.0054(6) -0.0016(5)
    C14 0.0129(7) 0.0220(7) 0.0193(6) -0.0025(6) 0.0014(5) -0.0002(5)
    N15 0.0149(6) 0.0177(5) 0.0128(4) 0.0003(5) 0.0005(4) -0.0009(4)
    C16 0.0150(7) 0.0164(6) 0.0145(5) -0.0011(5) 0.0003(5) -0.0017(4)
    C17 0.0173(8) 0.0145(6) 0.0186(5) 0.0008(6) 0.0005(5) -0.0004(5)
    N18 0.0131(6) 0.0147(5) 0.0150(5) -0.0004(5) -0.0008(4) 0.0002(4)
    C19 0.0126(8) 0.0216(7) 0.0215(6) 0.0009(6) 0.0014(5) -0.0012(5)
    C20 0.0151(8) 0.0198(7) 0.0228(6) -0.0015(6) 0.0036(6) -0.0020(5)
    C21 0.0135(7) 0.0214(7) 0.0211(6) -0.0022(6) -0.0015(5) -0.0024(5)
    N22 0.0150(6) 0.0178(5) 0.0119(4) 0.0002(5) -0.0005(4) -0.0009(4)
    C23 0.0191(8) 0.0184(6) 0.0146(5) -0.0002(6) -0.0006(5) 0.0016(4)
    C24 0.0163(8) 0.0151(6) 0.0195(6) 0.0001(6) -0.0019(5) 0.0016(5)
    C25 0.0216(9) 0.0175(7) 0.0294(7) -0.0043(6) -0.0001(6) -0.0024(5)
    C26 0.0250(10) 0.0188(7) 0.0359(8) -0.0032(7) -0.0037(7) 0.0062(6)
_geom_special_details
;
All e.s.d.'s (except the e.s.d. in the dihedral angle between two l.s. planes)
are estimated using the full covariance matrix. The cell e.s.d.'s are taken
into account individually in the estimation of e.s.d.'s in distances, angles
and torsion angles; correlations between e.s.d.'s in cell parameters are only
used when they are defined by crystal symmetry. An approximate (isotropic)
treatment of cell e.s.d.'s is used for estimating e.s.d.'s involving l.s.
planes.
;
loop_
    _geom_bond_atom_site_label_1
    _geom_bond_atom_site_label_2
    _geom_bond_site_symmetry_2
    _geom_bond_distance
    _geom_bond_publ_flag
    Ni1 N18 . 2.0836(12) ?
    Ni1 N11 . 2.1017(13) ?
    Ni1 O1 . 2.1105(11) ?
    Ni1 N15 . 2.1249(13) ?
    Ni1 O2 . 2.1253(11) ?
    Ni1 N22 . 2.1312(13) ?
    O1 H1A . 0.73(2) ?
    O1 H1B . 0.85(2) ?
    O2 H2A . 0.74(2) ?
    O2 H2B . 0.80(2) ?
    O3 H3A . 0.81(2) ?
    O3 H3B . 0.78(2) ?
    O4 H4A . 0.75(3) ?
    O4 H4B . 0.72(3) ?
    N11 C12 . 1.474(2) ?
    N11 C24 . 1.4767(19) ?
    N11 H11 . 0.853(15) ?
    C12 C13 . 1.517(2) ?
    C12 H12A . 0.9900 ?
    C12 H12B . 0.9900 ?
    C13 C14 . 1.527(2) ?
    C13 H13A . 0.9900 ?
    C13 H13B . 0.9900 ?
    C14 N15 . 1.492(2) ?
    C14 H14A . 0.9900 ?
    C14 H14B . 0.9900 ?
    N15 C16 . 1.4980(18) ?
    N15 H15 . 0.861(17) ?
    C16 C17 . 1.512(2) ?
    C16 C25 . 1.523(2) ?
    C16 H16A . 1.0000 ?
    C17 N18 . 1.4800(19) ?
    C17 H17A . 0.9900 ?
    C17 H17B . 0.9900 ?
    N18 C19 . 1.476(2) ?
    N18 H18 . 0.861(16) ?
    C19 C20 . 1.520(2) ?
    C19 H19A . 0.9900 ?
    C19 H19B . 0.9900 ?
    C20 C21 . 1.523(2) ?
    C20 H20A . 0.9900 ?
    C20 H20B . 0.9900 ?
    C21 N22 . 1.481(2) ?
    C21 H21A . 0.9900 ?
    C21 H21B . 0.9900 ?
    N22 C23 . 1.4965(18) ?
    N22 H22 . 0.864(17) ?
    C23 C24 . 1.510(3) ?
    C23 C26 . 1.529(2) ?
    C23 H23A . 1.0000 ?
    C24 H24A . 0.9900 ?
    C24 H24B . 0.9900 ?
    C25 H25A . 0.9800 ?
    C25 H25B . 0.9800 ?
    C25 H25C . 0.9800 ?
    C26 H26A . 0.9800 ?
    C26 H26B . 0.9800 ?
    C26 H26C . 0.9800 ?
loop_
    _geom_angle_atom_site_label_1
    _geom_angle_atom_site_label_2
    _geom_angle_atom_site_label_3
    _geom_angle_site_symmetry_1
    _geom_angle_site_symmetry_3
    _geom_angle
    _geom_angle_publ_flag
    N18 Ni1 N11 . . 99.41(5) ?
    N18 Ni1 O1 . . 173.42(4) ?
    N11 Ni1 O1 . . 87.06(4) ?
    N18 Ni1 N15 . . 83.26(5) ?
    N11 Ni1 N15 . . 92.14(5) ?
    O1 Ni1 N15 . . 95.45(5) ?
    N18 Ni1 O2 . . 86.14(5) ?
    N11 Ni1 O2 . . 174.18(5) ?
    O1 Ni1 O2 . . 87.43(5) ?
    N15 Ni1 O2 . . 90.27(5) ?
    N18 Ni1 N22 . . 92.68(5) ?
    N11 Ni1 N22 . . 83.09(5) ?
    O1 Ni1 N22 . . 89.20(5) ?
    N15 Ni1 N22 . . 173.17(5) ?
    O2 Ni1 N22 . . 94.95(5) ?
    Ni1 O1 H1A . . 110.9(18) ?
    Ni1 O1 H1B . . 115.6(13) ?
    H1A O1 H1B . . 109.4(19) ?
    Ni1 O2 H2A . . 112.7(18) ?
    Ni1 O2 H2B . . 124.1(14) ?
    H2A O2 H2B . . 110(2) ?
    H3A O3 H3B . . 102(2) ?
    H4A O4 H4B . . 108(3) ?
    C12 N11 C24 . . 110.96(13) ?
    C12 N11 Ni1 . . 116.73(9) ?
    C24 N11 Ni1 . . 105.25(9) ?
    C12 N11 H11 . . 110.4(14) ?
    C24 N11 H11 . . 107.2(13) ?
    Ni1 N11 H11 . . 105.8(13) ?
    N11 C12 C13 . . 112.31(14) ?
    N11 C12 H12A . . 109.1 ?
    C13 C12 H12A . . 109.1 ?
    N11 C12 H12B . . 109.1 ?
    C13 C12 H12B . . 109.1 ?
    H12A C12 H12B . . 107.9 ?
    C12 C13 C14 . . 114.56(12) ?
    C12 C13 H13A . . 108.6 ?
    C14 C13 H13A . . 108.6 ?
    C12 C13 H13B . . 108.6 ?
    C14 C13 H13B . . 108.6 ?
    H13A C13 H13B . . 107.6 ?
    N15 C14 C13 . . 113.47(13) ?
    N15 C14 H14A . . 108.9 ?
    C13 C14 H14A . . 108.9 ?
    N15 C14 H14B . . 108.9 ?
    C13 C14 H14B . . 108.9 ?
    H14A C14 H14B . . 107.7 ?
    C14 N15 C16 . . 112.00(11) ?
    C14 N15 Ni1 . . 117.88(9) ?
    C16 N15 Ni1 . . 108.68(9) ?
    C14 N15 H15 . . 108.2(15) ?
    C16 N15 H15 . . 104.2(13) ?
    Ni1 N15 H15 . . 104.7(13) ?
    N15 C16 C17 . . 108.04(11) ?
    N15 C16 C25 . . 112.81(12) ?
    C17 C16 C25 . . 111.14(13) ?
    N15 C16 H16A . . 108.2 ?
    C17 C16 H16A . . 108.2 ?
    C25 C16 H16A . . 108.2 ?
    N18 C17 C16 . . 110.16(13) ?
    N18 C17 H17A . . 109.6 ?
    C16 C17 H17A . . 109.6 ?
    N18 C17 H17B . . 109.6 ?
    C16 C17 H17B . . 109.6 ?
    H17A C17 H17B . . 108.1 ?
    C19 N18 C17 . . 111.14(12) ?
    C19 N18 Ni1 . . 116.84(9) ?
    C17 N18 Ni1 . . 105.79(9) ?
    C19 N18 H18 . . 107.6(14) ?
    C17 N18 H18 . . 109.7(13) ?
    Ni1 N18 H18 . . 105.5(13) ?
    N18 C19 C20 . . 112.22(13) ?
    N18 C19 H19A . . 109.2 ?
    C20 C19 H19A . . 109.2 ?
    N18 C19 H19B . . 109.2 ?
    C20 C19 H19B . . 109.2 ?
    H19A C19 H19B . . 107.9 ?
    C19 C20 C21 . . 114.79(12) ?
    C19 C20 H20A . . 108.6 ?
    C21 C20 H20A . . 108.6 ?
    C19 C20 H20B . . 108.6 ?
    C21 C20 H20B . . 108.6 ?
    H20A C20 H20B . . 107.5 ?
    N22 C21 C20 . . 114.12(13) ?
    N22 C21 H21A . . 108.7 ?
    C20 C21 H21A . . 108.7 ?
    N22 C21 H21B . . 108.7 ?
    C20 C21 H21B . . 108.7 ?
    H21A C21 H21B . . 107.6 ?
    C21 N22 C23 . . 112.74(12) ?
    C21 N22 Ni1 . . 116.93(9) ?
    C23 N22 Ni1 . . 108.15(9) ?
    C21 N22 H22 . . 110.6(15) ?
    C23 N22 H22 . . 104.5(12) ?
    Ni1 N22 H22 . . 102.7(13) ?
    N22 C23 C24 . . 108.32(12) ?
    N22 C23 C26 . . 113.08(13) ?
    C24 C23 C26 . . 111.22(14) ?
    N22 C23 H23A . . 108.0 ?
    C24 C23 H23A . . 108.0 ?
    C26 C23 H23A . . 108.0 ?
    N11 C24 C23 . . 109.77(13) ?
    N11 C24 H24A . . 109.7 ?
    C23 C24 H24A . . 109.7 ?
    N11 C24 H24B . . 109.7 ?
    C23 C24 H24B . . 109.7 ?
    H24A C24 H24B . . 108.2 ?
    C16 C25 H25A . . 109.5 ?
    C16 C25 H25B . . 109.5 ?
    H25A C25 H25B . . 109.5 ?
    C16 C25 H25C . . 109.5 ?
    H25A C25 H25C . . 109.5 ?
    H25B C25 H25C . . 109.5 ?
    C23 C26 H26A . . 109.5 ?
    C23 C26 H26B . . 109.5 ?
    H26A C26 H26B . . 109.5 ?
    C23 C26 H26C . . 109.5 ?
    H26A C26 H26C . . 109.5 ?
    H26B C26 H26C . . 109.5 ?
loop_
    _geom_torsion_atom_site_label_1
    _geom_torsion_atom_site_label_2
    _geom_torsion_atom_site_label_3
    _geom_torsion_atom_site_label_4
    _geom_torsion_site_symmetry_1
    _geom_torsion_site_symmetry_2
    _geom_torsion_site_symmetry_3
    _geom_torsion_site_symmetry_4
    _geom_torsion
    _geom_torsion_publ_flag
    N18 Ni1 N11 C12 . . . . -122.05(10) ?
    O1 Ni1 N11 C12 . . . . 56.81(10) ?
    N15 Ni1 N11 C12 . . . . -38.54(10) ?
    N22 Ni1 N11 C12 . . . . 146.36(11) ?
    N18 Ni1 N11 C24 . . . . 114.41(10) ?
    O1 Ni1 N11 C24 . . . . -66.72(10) ?
    N15 Ni1 N11 C24 . . . . -162.07(10) ?
    N22 Ni1 N11 C24 . . . . 22.83(10) ?
    C24 N11 C12 C13 . . . . -179.52(11) ?
    Ni1 N11 C12 C13 . . . . 59.94(14) ?
    N11 C12 C13 C14 . . . . -72.87(18) ?
    C12 C13 C14 N15 . . . . 68.35(18) ?
    C13 C14 N15 C16 . . . . 75.20(15) ?
    C13 C14 N15 Ni1 . . . . -52.00(14) ?
    N18 Ni1 N15 C14 . . . . 134.12(9) ?
    N11 Ni1 N15 C14 . . . . 34.89(9) ?
    O1 Ni1 N15 C14 . . . . -52.36(9) ?
    O2 Ni1 N15 C14 . . . . -139.80(9) ?
    N18 Ni1 N15 C16 . . . . 5.35(9) ?
    N11 Ni1 N15 C16 . . . . -93.88(9) ?
    O1 Ni1 N15 C16 . . . . 178.86(9) ?
    O2 Ni1 N15 C16 . . . . 91.42(9) ?
    C14 N15 C16 C17 . . . . -163.86(11) ?
    Ni1 N15 C16 C17 . . . . -31.87(12) ?
    C14 N15 C16 C25 . . . . 72.87(16) ?
    Ni1 N15 C16 C25 . . . . -155.13(11) ?
    N15 C16 C17 N18 . . . . 54.08(14) ?
    C25 C16 C17 N18 . . . . 178.35(10) ?
    C16 C17 N18 C19 . . . . -175.47(11) ?
    C16 C17 N18 Ni1 . . . . -47.70(12) ?
    N11 Ni1 N18 C19 . . . . -122.13(10) ?
    N15 Ni1 N18 C19 . . . . 146.81(10) ?
    O2 Ni1 N18 C19 . . . . 56.08(10) ?
    N22 Ni1 N18 C19 . . . . -38.70(10) ?
    N11 Ni1 N18 C17 . . . . 113.58(9) ?
    N15 Ni1 N18 C17 . . . . 22.53(9) ?
    O2 Ni1 N18 C17 . . . . -68.20(9) ?
    N22 Ni1 N18 C17 . . . . -162.98(9) ?
    C17 N18 C19 C20 . . . . -179.10(11) ?
    Ni1 N18 C19 C20 . . . . 59.39(13) ?
    N18 C19 C20 C21 . . . . -71.94(17) ?
    C19 C20 C21 N22 . . . . 68.51(18) ?
    C20 C21 N22 C23 . . . . 74.12(15) ?
    C20 C21 N22 Ni1 . . . . -52.15(14) ?
    N18 Ni1 N22 C21 . . . . 35.07(10) ?
    N11 Ni1 N22 C21 . . . . 134.24(10) ?
    O1 Ni1 N22 C21 . . . . -138.62(10) ?
    O2 Ni1 N22 C21 . . . . -51.28(10) ?
    N18 Ni1 N22 C23 . . . . -93.44(9) ?
    N11 Ni1 N22 C23 . . . . 5.72(9) ?
    O1 Ni1 N22 C23 . . . . 92.86(9) ?
    O2 Ni1 N22 C23 . . . . -179.79(9) ?
    C21 N22 C23 C24 . . . . -163.87(12) ?
    Ni1 N22 C23 C24 . . . . -33.01(13) ?
    C21 N22 C23 C26 . . . . 72.38(17) ?
    Ni1 N22 C23 C26 . . . . -156.76(12) ?
    C12 N11 C24 C23 . . . . -175.69(11) ?
    Ni1 N11 C24 C23 . . . . -48.56(12) ?
    N22 C23 C24 N11 . . . . 55.86(14) ?
    C26 C23 C24 N11 . . . . -179.28(11) ?
loop_
    _geom_hbond_atom_site_label_D
    _geom_hbond_atom_site_label_H
    _geom_hbond_atom_site_label_A
    _geom_hbond_site_symmetry_A
    _geom_hbond_distance_DH
    _geom_hbond_distance_HA
    _geom_hbond_distance_DA
    _geom_hbond_angle_DHA
    O1 H1A Cl1 . 0.73(2) 2.44(2) 3.1580(12) 172(2)
    O1 H1B O3 . 0.85(2) 1.84(2) 2.6912(17) 176(2)
    O2 H2A Cl2 . 0.74(2) 2.38(2) 3.1192(13) 176(2)
    O2 H2B O4 . 0.80(2) 1.88(2) 2.6767(18) 177(2)
    O3 H3A Cl2 . 0.81(2) 2.50(3) 3.2587(15) 156(2)
    O3 H3B Cl1 4 0.78(2) 2.48(2) 3.2256(14) 160(2)
    O4 H4A Cl1 . 0.75(3) 2.50(3) 3.1971(18) 154(2)
    O4 H4B Cl1 4_455 0.72(3) 2.50(3) 3.2227(16) 173(3)
data_global
_journal_date_recd_electronic     2012-06-28
_journal_date_accepted     2012-07-19
_journal_name_full     'Acta Crystallographica, Section E'
_journal_year     2012
_journal_volume     68
_journal_issue      8
_journal_page_first     m1111
_journal_page_last     m1112
_journal_paper_category     QM
_journal_paper_doi     10.1107/S160053681203276X
_journal_coeditor_code     PK2429
_publ_contact_author_name     'James Alan Townsend'
_publ_contact_author_address
;
Kansas Wesleyan University
100 East Claflin
Salina
Kansas 67401
USA
;
_publ_contact_author_email     'James.Townsend@kwu.edu'
_publ_contact_author_fax     '(785)827-0927'
_publ_contact_author_phone     '(785)827-5541 ext 2419'
_publ_section_title
;\
Diaqua[(1<i>R</i>,2<i>S</i>,4<i>R</i>,8<i>R</i>,9<i>S</i>,11<i>R</i>)-2,9-\
dimethyl-1,4,8,11-tetraazacyclotetradecane]nickel(II) dichloride dihydrate
;
loop_
    _publ_author_name
    _publ_author_footnote
    _publ_author_address
    'Townsend, James Alan' .
;
Kansas Wesleyan University
100 East Claflin
Salina
Kansas 67401
USA
;
    'Desper, John' .
;
Kansas State University
Manhattan
Kansas 66502
USA
;
