# Supplementary material for: Diaqua­[(1R,2S,4R,8R,9S,11R)-2,9-di­methyl-1,4,8,11-tetra­aza­cyclo­tetra­decane]nickel(II) dichloride dihydrate
Source: Acta Crystallogr Sect E Struct Rep Online. 2012 Jul 25;68(Pt 8):m1111–2. doi: 10.1107/S160053681203276X (PMC3414157; doi:10.1107/S160053681203276X)
Supplement: Supplementary file 3 [file e-68-m1111-Isup3.hkl]

# 
# h,k,l, Fc-squared, Fo-squared, sigma(Fo-squared) and status flag 
# 
data_I
_shelx_title ' jt1001m in P2(1)2(1)2(1)' 
_shelx_refln_list_code          4 
_shelx_F_calc_maximum      234.85 
_exptl_crystal_F_000       920.00 
_reflns_d_resolution_high  0.6501 
 
loop_ 
 _symmetry_equiv_pos_as_xyz 
 'x, y, z' 
 '-x+1/2, -y, z+1/2' 
 '-x, y+1/2, -z+1/2' 
 'x+1/2, -y+1/2, -z' 
 
_cell_length_a     9.7309 
_cell_length_b    14.0994 
_cell_length_c    14.6000 
_cell_angle_alpha  90.000 
_cell_angle_beta   90.000 
_cell_angle_gamma  90.000 
 
_shelx_F_squared_multiplier     1.000 
 
loop_ 
 _refln_index_h 
 _refln_index_k 
 _refln_index_l 
 _refln_F_squared_calc 
 _refln_F_squared_meas 
 _refln_F_squared_sigma 
 _refln_observed_status 
   2   0   0     9810.40     7872.46    644.27 o 
   4   0   0     6378.84     5371.98    441.64 o 
   6   0   0      217.08      166.77     19.56 o 
   8   0   0     5856.26     4866.23    404.70 o 
  10   0   0      698.30     1035.39     94.52 o 
  12   0   0      176.97      238.48     34.77 o 
   2   1   0     1246.54     1381.43    114.62 o 
   3   1   0     5935.85     6160.35    265.18 o 
   4   1   0     9578.04     9794.21    632.60 o 
   5   1   0     1730.80     2008.18    104.90 o 
   6   1   0     4923.83     4711.93    275.22 o 
   7   1   0     8361.63     9443.90    549.10 o 
   8   1   0     1267.64     1242.91     76.82 o 
   9   1   0      605.99      557.54     38.41 o 
  10   1   0      164.65      126.23     15.73 o 
  11   1   0      232.42      288.45     38.03 o 
  12   1   0        8.53       22.82     14.67 o 
  13   1   0        4.75        4.89     13.04 o 
   1   2   0       38.16       40.92      4.99 o 
   2   2   0      512.48      443.82     38.03 o 
   3   2   0       18.89       10.32      4.35 o 
   4   2   0        0.46        4.35      3.26 o 
   5   2   0      303.17      289.31     15.51 o 
   6   2   0       85.58       96.79      9.32 o 
   7   2   0       38.01       40.49      6.09 o 
   8   2   0        2.34        8.65      4.95 o 
   9   2   0        8.26       10.32      9.78 o 
  10   2   0      104.75      120.60     22.27 o 
  11   2   0      205.78      228.70     33.68 o 
  12   2   0       32.60       33.68     14.67 o 
  13   2   0        7.27       -2.72     14.12 o 
  14   2   0       83.69       72.25     21.19 o 
   1   3   0        5.31        9.08      1.32 o 
   2   3   0     9506.38    10201.47    562.95 o 
   3   3   0      980.33      976.22     53.33 o 
   4   3   0     1031.49     1141.32     86.37 o 
   5   3   0     1367.26     1366.76    103.21 o 
   6   3   0     1211.17     1197.03    102.67 o 
   7   3   0      862.47      808.47     47.79 o 
   8   3   0      144.67      140.23     13.43 o 
   9   3   0      581.90      618.74     59.21 o 
  10   3   0      313.75      377.00     41.29 o 
  11   3   0      387.54      485.10     51.61 o 
  12   3   0        8.32        7.06     11.95 o 
  13   3   0      725.55      686.10     71.16 o 
  14   3   0        3.21      -15.75     15.75 o 
   0   4   0    10668.80     9619.68    533.17 o 
   1   4   0       17.74        9.59      1.71 o 
   2   4   0    25773.28    24173.34    820.63 o 
   3   4   0     9840.77     9960.30    527.68 o 
   4   4   0    16190.53    15820.79    837.38 o 
   5   4   0       23.94       22.46      9.51 o 
   6   4   0     7612.24     7300.49    388.37 o 
   7   4   0      728.83      684.63     41.29 o 
   8   4   0      306.73      301.28     49.16 o 
   9   4   0     3192.49     2836.65    188.23 o 
  10   4   0      290.35      281.39     33.14 o 
  11   4   0      424.69      424.80     46.72 o 
  12   4   0      297.21      379.17     45.09 o 
  13   4   0      173.79      145.04     30.42 o 
  14   4   0      440.11      628.51     68.45 o 
   1   5   0    15811.61    14791.31    868.84 o 
   2   5   0     5223.41     5747.18    169.95 o 
   3   5   0    15022.79    15714.65    547.54 o 
   4   5   0     1018.35     1040.26     57.56 o 
   5   5   0     9370.70     9493.57    504.08 o 
   6   5   0     2615.21     2731.33    147.56 o 
   7   5   0      924.27      949.18     54.30 o 
   8   5   0      246.72      287.24     23.90 o 
   9   5   0      124.84      119.11     15.21 o 
  10   5   0       45.32       53.78     15.21 o 
  11   5   0       87.50       77.14     18.47 o 
  12   5   0        2.62       20.64     15.75 o 
  13   5   0      126.91      103.21     24.99 o 
  14   5   0      413.84      396.01     51.06 o 
   0   6   0        1.69        4.22      1.57 o 
   1   6   0       89.85       90.77      3.85 o 
   2   6   0     1116.34     1159.70     33.12 o 
   3   6   0        2.17        1.84      1.28 o 
   4   6   0        4.86        3.07      2.99 o 
   5   6   0      447.16      416.68     25.87 o 
   6   6   0       47.91       43.16     10.32 o 
   7   6   0      615.57      617.33     38.57 o 
   8   6   0       31.86       36.40      9.78 o 
   9   6   0        2.53       11.88      9.23 o 
  10   6   0      359.30      430.25     30.16 o 
  11   6   0       23.07       24.99     13.58 o 
  12   6   0        0.73        1.42      8.42 o 
  13   6   0       76.71       61.28     14.37 o 
  14   6   0      139.76      112.46     52.42 o 
   1   7   0       31.82       27.98      2.13 o 
   2   7   0      669.14      674.27     21.76 o 
   3   7   0        3.89        5.49      1.52 o 
   4   7   0       71.48       71.79      4.65 o 
   5   7   0      784.75      806.90     39.11 o 
   6   7   0      483.93      507.15     26.02 o 
   7   7   0       57.51       50.64      7.71 o 
   8   7   0        6.92       17.77      6.11 o 
   9   7   0      678.39      654.02     34.81 o 
  10   7   0        9.25        2.87      7.59 o 
  11   7   0      946.49      859.14     58.53 o 
  12   7   0       58.65       56.01     13.54 o 
  13   7   0      383.05      412.33     35.72 o 
  14   7   0      121.76       98.87     26.62 o 
   0   8   0     2679.25     2852.13     93.55 o 
   1   8   0      309.53      294.21      8.88 o 
   2   8   0     5830.96     5874.20    191.12 o 
   3   8   0      542.35      533.11     20.78 o 
   4   8   0     5842.86     6223.56    218.27 o 
   5   8   0     2466.74     2404.21    110.81 o 
   6   8   0     1853.66     1781.23     89.50 o 
   7   8   0     1197.18     1191.00     87.73 o 
   8   8   0     1800.35     1912.63    110.91 o 
   9   8   0      787.07      800.56    103.48 o 
  10   8   0      662.34      697.85     37.78 o 
  11   8   0      601.09      651.40     95.61 o 
  12   8   0     1897.70     1856.71    117.52 o 
  13   8   0        1.73       -6.02      9.58 o 
   1   9   0     7594.15     6870.14    189.91 o 
   2   9   0      280.05      305.28     12.88 o 
   3   9   0     9093.48     9070.72    350.67 o 
   4   9   0      875.27      946.32     35.46 o 
   5   9   0    13791.19    12017.77    626.25 o 
   6   9   0     1415.95     1430.00     59.23 o 
   7   9   0      268.47      269.53     23.09 o 
   8   9   0      131.07      140.52     18.47 o 
   9   9   0      270.55      298.92     64.10 o 
  10   9   0      235.03      275.19     19.06 o 
  11   9   0      260.47      257.36     25.52 o 
  12   9   0      125.35      144.07     37.75 o 
  13   9   0       59.34       38.78     13.63 o 
   0  10   0      245.14      227.06      9.90 o 
   1  10   0      327.45      325.30     10.58 o 
   2  10   0     3473.06     3484.01    139.24 o 
   3  10   0      842.91      840.63     31.95 o 
   4  10   0      467.69      485.64     19.91 o 
   5  10   0       24.08       29.23      4.21 o 
   6  10   0       71.44       83.12      8.65 o 
   7  10   0       17.79       10.44      4.91 o 
   8  10   0       36.59       32.54      6.76 o 
   9  10   0      393.83      386.68     34.77 o 
  10  10   0        5.55        0.54     11.95 o 
  11  10   0      187.04      202.84     22.45 o 
  12  10   0      239.96      238.73     25.93 o 
  13  10   0        7.80       -7.06     16.84 o 
   1  11   0        1.16        4.49      2.43 o 
   2  11   0      151.94      145.88      9.12 o 
   3  11   0       88.89       99.29      9.96 o 
   4  11   0        7.40        5.24      3.67 o 
   5  11   0      262.85      278.85     14.82 o 
   6  11   0        0.00        4.89      4.39 o 
   7  11   0      259.92      226.65     15.73 o 
   8  11   0        0.33        4.87      5.41 o 
   9  11   0       70.02       64.22      9.35 o 
  10  11   0      193.25      218.10     22.85 o 
  11  11   0      169.82      174.36     17.21 o 
  12  11   0       78.28       77.20     12.60 o 
   0  12   0      266.02      234.42     17.06 o 
   1  12   0       38.71       30.25      5.72 o 
   2  12   0     1009.48     1089.38     44.56 o 
   3  12   0        0.67        3.25      5.89 o 
   4  12   0      122.45      156.73     12.49 o 
   5  12   0      963.44      945.38     47.25 o 
   6  12   0     1774.82     1829.50    266.45 o 
   7  12   0      583.54      593.94     38.90 o 
   8  12   0      451.38      465.07     32.48 o 
   9  12   0        1.38        1.09     10.32 o 
  10  12   0      980.05      988.13     92.89 o 
  11  12   0        2.51        2.58      8.87 o 
  12  12   0      488.72      461.20     54.32 o 
   1  13   0     5011.23     5140.81    198.96 o 
   2  13   0      146.47      149.43      9.97 o 
   3  13   0     1950.04     2035.27     80.46 o 
   4  13   0     2305.36     2471.91    143.71 o 
   5  13   0     2211.24     2071.93    138.04 o 
   6  13   0      317.96      327.94     24.89 o 
   7  13   0      872.74      890.77     81.48 o 
   8  13   0       65.81       41.93     12.22 o 
   9  13   0     1081.60     1216.83    110.82 o 
  10  13   0        6.93        5.43     12.49 o 
  11  13   0       55.15       34.22     16.84 o 
   0  14   0     2886.54     2859.67    433.22 o 
   1  14   0      143.50      106.34      8.56 o 
   2  14   0     1627.33     1611.07     70.33 o 
   3  14   0       77.67       88.20      7.87 o 
   4  14   0      365.63      359.16     29.01 o 
   5  14   0        0.06       12.05      5.27 o 
   6  14   0      536.58      484.56     33.72 o 
   7  14   0       87.89       95.12     13.57 o 
   8  14   0      201.33      154.82     28.25 o 
   9  14   0       82.36      108.10     23.90 o 
  10  14   0        7.85        7.06     12.49 o 
   1  15   0       25.51       22.50      4.88 o 
   2  15   0        0.91       -1.92      3.70 o 
   3  15   0       24.66       31.68      5.76 o 
   4  15   0        0.00        3.54      4.78 o 
   5  15   0        4.59        4.78      5.53 o 
   6  15   0       30.24       41.17     10.13 o 
   7  15   0      206.88      206.43     33.14 o 
   8  15   0        6.71        9.23     13.04 o 
   9  15   0       87.82       59.76     21.73 o 
  10  15   0       34.75       35.31     17.38 o 
   0  16   0     1321.56     1466.17     85.29 o 
   1  16   0        0.06       -0.72      4.05 o 
   2  16   0        7.57        1.39      4.31 o 
   3  16   0        0.78        2.16      4.41 o 
   4  16   0       12.19        6.17      4.91 o 
   5  16   0       17.85       14.77      5.75 o 
   6  16   0      154.08      151.55     24.45 o 
   7  16   0       58.04       48.35     17.93 o 
   8  16   0      833.78      799.63     80.40 o 
   9  16   0        4.53       -3.26     13.04 o 
   1  17   0     2019.28     2207.52     88.77 o 
   2  17   0       37.88       28.76      6.35 o 
   3  17   0      634.93      671.16     31.09 o 
   4  17   0        5.44        3.58      5.29 o 
   5  17   0       42.92       41.49      8.87 o 
   6  17   0      548.33      564.22     39.26 o 
   7  17   0     1130.20     1188.58    111.36 o 
   8  17   0      224.93      117.88     26.07 o 
   0  18   0     2616.54     2865.31    161.66 o 
   1  18   0       54.60       68.88     12.23 o 
   2  18   0      436.83      426.87     21.88 o 
   3  18   0      115.91      120.20     12.95 o 
   4  18   0      743.95      727.75     50.70 o 
   5  18   0      102.50      123.77     41.29 o 
   6  18   0      324.07      338.97     46.17 o 
   7  18   0       15.73        5.43     15.21 o 
   1  19   0        0.50        1.04      8.42 o 
   2  19   0       40.74       17.65      9.60 o 
   3  19   0        3.96        1.18      9.02 o 
   4  19   0        5.33        0.54      9.60 o 
   5  19   0        2.68       -7.06      8.81 o 
   6  19   0       10.64      -11.95     12.49 o 
   0  20   0        7.23       10.86     14.12 o 
   1  20   0        3.85       15.89     10.29 o 
   2  20   0       65.70       48.56     12.48 o 
   3  20   0      118.03      103.25     31.78 o 
   4  20   0      141.50      134.29     18.77 o 
   5  20   0       52.24       42.09     13.04 o 
   1  21   0       20.34       17.11     10.37 o 
   2  21   0      224.70      165.68     29.88 o 
   2   0   1       20.26       16.95      3.26 o 
   3   0   1        5.27        2.52      1.65 o 
   4   0   1       46.96       33.72      6.14 o 
   5   0   1      152.98      182.80     14.21 o 
   6   0   1       40.54       33.62      6.52 o 
   7   0   1        2.27        0.67      6.79 o 
   8   0   1        0.01        2.44      4.99 o 
   9   0   1        4.43        1.96      5.34 o 
  10   0   1       90.79       88.89     13.04 o 
  11   0   1       22.67       11.61      8.25 o 
  12   0   1      376.71      412.85     46.72 o 
 -13   1   1       59.09       62.47     19.56 o 
 -12   1   1       17.11       11.41     12.49 o 
 -11   1   1      702.73      795.27     53.78 o 
 -10   1   1      116.35      170.85     18.63 o 
  -9   1   1     1960.46     2010.65    122.15 o 
  -8   1   1      321.05      366.47     26.50 o 
  -7   1   1     6843.11     6275.31    366.64 o 
  -6   1   1      739.48      681.03     55.41 o 
  -5   1   1      201.69      247.56     26.35 o 
  -4   1   1     3972.95     4357.84    169.83 o 
  -3   1   1     3264.13     3516.55    161.44 o 
  -2   1   1      343.42      327.57     28.79 o 
  -1   1   1    16679.35    13732.80   1196.19 o 
   1   1   1    16718.41    17400.67   1334.17 o 
   3   1   1     3413.36     3422.72    213.49 o 
   4   1   1     4076.96     4694.16    213.27 o 
   5   1   1      352.48      379.48     25.94 o 
   6   1   1      778.81      795.96     38.91 o 
   7   1   1     7054.92     7390.44    430.21 o 
   8   1   1      347.12      352.98     25.93 o 
   9   1   1     2074.81     2365.00    142.31 o 
  10   1   1      108.19      151.43     24.17 o 
  11   1   1      783.09      736.07     72.25 o 
  12   1   1       24.05       23.36     14.67 o 
  13   1   1       33.39       35.31     17.38 o 
 -13   2   1      123.35       99.41     23.90 o 
 -12   2   1      844.01     1124.48    104.30 o 
 -11   2   1      214.86      220.01     32.59 o 
 -10   2   1     2893.43     2817.18    240.11 o 
  -9   2   1       49.91       50.52     13.58 o 
  -8   2   1     6112.63     6397.66    655.95 o 
  -7   2   1      561.29      645.22     41.86 o 
  -6   2   1     5440.27     5494.12    251.05 o 
  -5   2   1     4273.11     4298.34    168.35 o 
  -4   2   1     3366.53     3492.24    191.86 o 
  -2   2   1     2224.59     1899.12    147.76 o 
  -1   2   1     3496.53     3865.11    181.37 o 
   0   2   1    11159.93    10340.56    595.92 o 
   1   2   1     3694.19     4319.99    194.22 o 
   2   2   1     2767.11     2573.27    199.36 o 
   3   2   1    10336.52     9663.48    706.74 o 
   4   2   1     3651.89     3717.85    273.79 o 
   5   2   1     4482.00     3754.30    211.32 o 
   6   2   1     5437.18     4601.43    569.30 o 
   7   2   1      575.28      610.18     37.43 o 
   8   2   1     6258.24     6457.89    533.99 o 
   9   2   1       58.71       32.59     11.95 o 
  10   2   1     2889.08     2676.48    228.70 o 
  11   2   1      218.27      237.39     35.31 o 
  12   2   1      932.30      972.38     93.44 o 
  13   2   1      130.00      154.82     29.88 o 
  14   2   1     1107.17      939.78     92.89 o 
 -14   3   1      148.19      178.72     32.59 o 
 -13   3   1     1604.77     1710.62    153.73 o 
 -12   3   1       17.57       30.96     16.30 o 
 -11   3   1     1597.20     1465.63    131.46 o 
 -10   3   1      205.41      243.37     33.14 o 
  -9   3   1     1234.58     1307.01    114.62 o 
  -8   3   1      388.12      363.42     36.94 o 
  -7   3   1     5166.38     5623.13    307.54 o 
  -6   3   1      450.13      426.16     26.76 o 
  -5   3   1     3468.36     3526.63    260.75 o 
  -4   3   1     1392.55     1601.98    120.05 o 
  -3   3   1     7835.60     7570.56    400.47 o 
  -2   3   1     8150.79     8509.68    339.38 o 
  -1   3   1     1090.64     1114.49     50.99 o 
   0   3   1      630.24      791.08     28.78 o 
   1   3   1     1424.19     1295.50     44.12 o 
   2   3   1     7843.53     8337.55    318.84 o 
   3   3   1     7291.72     7679.80    570.93 o 
   4   3   1     1373.12     1443.90    108.65 o 
   5   3   1     3417.49     3469.60    256.95 o 
   6   3   1      434.05      450.21     58.40 o 
   7   3   1     4792.15     5103.91    281.72 o 
   8   3   1      358.03      322.25     22.35 o 
   9   3   1     1135.15     1041.37     93.44 o 
  10   3   1      190.25      200.99     28.79 o 
  11   3   1     1434.15     1013.12     94.52 o 
  12   3   1       21.81       12.49     14.12 o 
  13   3   1     1520.08     1396.10    129.29 o 
  14   3   1      155.14      153.19     30.96 o 
 -14   4   1      180.06      158.08     31.51 o 
 -13   4   1      250.39      245.62     37.21 o 
 -12   4   1       45.28       20.64     14.67 o 
 -11   4   1       12.52        1.63     12.49 o 
 -10   4   1      173.41      191.22     27.70 o 
  -9   4   1      164.01      140.15     21.19 o 
  -8   4   1       25.40       30.80      6.71 o 
  -7   4   1      102.50       88.64      9.74 o 
  -6   4   1      353.36      364.90     23.01 o 
  -5   4   1       11.12        8.96      3.78 o 
  -4   4   1      780.20      792.87     44.51 o 
  -3   4   1      439.11      424.89     22.90 o 
  -2   4   1      664.17      650.58     20.01 o 
  -1   4   1      153.50      145.13      6.98 o 
   0   4   1      209.62      220.77      9.12 o 
   1   4   1      152.69      153.99      5.34 o 
   2   4   1      639.95      628.32     33.72 o 
   3   4   1      436.59      426.03     20.64 o 
   4   4   1      756.85      734.23     41.44 o 
   5   4   1       11.49       13.04      3.91 o 
   6   4   1      337.32      343.02     22.06 o 
   7   4   1      104.27      110.07      9.33 o 
   8   4   1       40.06       42.27      7.65 o 
   9   4   1      168.04      163.09     15.69 o 
  10   4   1      180.13      176.01     26.62 o 
  11   4   1       14.54       20.10     13.04 o 
  12   4   1       58.62       52.15     18.47 o 
  13   4   1      246.78      237.93     39.11 o 
 -14   5   1       63.15       34.49     13.44 o 
 -13   5   1      182.61      159.17     21.51 o 
 -12   5   1       67.71       70.39     14.15 o 
 -11   5   1      113.96      144.50     25.53 o 
 -10   5   1      147.22      198.28     27.70 o 
  -9   5   1      703.97      770.32     49.71 o 
  -8   5   1        5.05        5.86      4.20 o 
  -7   5   1      527.86      514.75     31.29 o 
  -6   5   1      702.87      724.23     75.24 o 
  -5   5   1     5465.87     5306.32    293.10 o 
  -4   5   1      201.69      211.89     19.07 o 
  -3   5   1     2843.36     2746.65     87.46 o 
  -2   5   1     1782.46     1922.88     62.40 o 
  -1   5   1     3529.97     3497.15    103.67 o 
   0   5   1      750.88      826.05     24.71 o 
   1   5   1     3809.75     3890.14    122.19 o 
   2   5   1     1782.31     1763.21     49.78 o 
   3   5   1     2758.05     2846.33    110.17 o 
   4   5   1      209.03      202.31     16.57 o 
   5   5   1     5684.48     5765.61    307.39 o 
   6   5   1      727.27      740.23     66.82 o 
   7   5   1      544.52      566.45     34.13 o 
   8   5   1        4.10        2.63      4.79 o 
   9   5   1      764.38      688.68     43.38 o 
  10   5   1      143.45      148.60     15.77 o 
  11   5   1       76.15       79.31     19.56 o 
  12   5   1       60.81       80.40     21.73 o 
  13   5   1      129.28       99.41     25.53 o 
  14   5   1       79.08       42.91     20.64 o 
 -14   6   1      289.56      274.87     42.91 o 
 -13   6   1       72.70       55.90     22.54 o 
 -12   6   1     1610.70     1653.97    128.47 o 
 -11   6   1       16.01       20.39      9.41 o 
 -10   6   1     1401.38     1490.17     73.31 o 
  -9   6   1        1.07       -0.83      4.28 o 
  -8   6   1     2379.79     2340.78    109.61 o 
  -7   6   1     4042.06     3861.86    209.74 o 
  -6   6   1     2189.12     2380.13    128.75 o 
  -5   6   1      986.36      932.23     44.57 o 
  -4   6   1     6914.85     6882.51    264.38 o 
  -3   6   1     1682.70     1773.10     53.45 o 
  -2   6   1    12354.57    13516.54    431.60 o 
  -1   6   1    10594.90    10462.73    316.43 o 
   0   6   1     1548.04     1503.36     42.81 o 
   1   6   1    10249.68    10827.21    319.36 o 
   2   6   1    12810.24    13156.52    424.99 o 
   3   6   1     1572.84     1635.15     49.86 o 
   4   6   1     7522.32     6748.92    417.95 o 
   5   6   1     1077.05     1069.42     60.04 o 
   6   6   1     2355.92     2456.05    133.33 o 
   7   6   1     4201.92     4106.93    220.67 o 
   8   6   1     2756.30     2899.75    217.83 o 
   9   6   1        2.41        0.00      5.34 o 
  10   6   1     1388.16     1480.08    112.45 o 
  11   6   1       12.76        6.32      7.65 o 
  12   6   1     1786.69     2119.13    185.78 o 
  13   6   1       76.44       15.21     15.75 o 
  14   6   1      234.54      288.45     43.46 o 
 -14   7   1       91.78       77.14     22.82 o 
 -13   7   1      641.07      678.20     51.07 o 
 -12   7   1      385.14      453.94     36.49 o 
 -11   7   1     2729.80     2983.67    182.21 o 
 -10   7   1      116.74      113.29     15.17 o 
  -9   7   1     1969.50     1947.98     93.47 o 
  -8   7   1       30.50       45.68     11.95 o 
  -7   7   1     1427.10     1515.16     71.24 o 
  -6   7   1     1028.26      961.37     49.77 o 
  -5   7   1     2735.20     2595.07    101.42 o 
  -4   7   1     2228.10     2189.76     71.41 o 
  -3   7   1     2500.49     2446.86     79.62 o 
  -2   7   1     4361.91     4582.78    160.72 o 
  -1   7   1     2323.28     2352.64     75.49 o 
   0   7   1     5886.10     5635.72    155.10 o 
   1   7   1     2591.40     2620.37     68.60 o 
   2   7   1     4211.88     4381.03    122.67 o 
   3   7   1     2147.59     2164.30     65.07 o 
   4   7   1     2254.69     2050.86     90.74 o 
   5   7   1     2683.17     2583.75    132.05 o 
   6   7   1     1119.59     1106.40     62.52 o 
   7   7   1     1087.15     1021.27     80.94 o 
   8   7   1       33.87       41.83     10.32 o 
   9   7   1     1928.17     2012.54    115.39 o 
  10   7   1      111.20       92.98     12.79 o 
  11   7   1     2699.04     3049.97    172.22 o 
  12   7   1      374.87      390.91     32.65 o 
  13   7   1      620.53      605.73     89.36 o 
  14   7   1       95.04       78.77     24.45 o 
 -13   8   1        7.25        4.26     10.94 o 
 -12   8   1      159.01      163.15     26.07 o 
 -11   8   1        0.84        1.04      8.35 o 
 -10   8   1      360.18      376.10     46.45 o 
  -9   8   1       27.56       30.11      8.35 o 
  -8   8   1      578.36      610.82     39.06 o 
  -7   8   1       54.92       59.48      7.20 o 
  -6   8   1      997.93     1023.28     67.39 o 
  -5   8   1       34.89       28.86      4.18 o 
  -4   8   1     1143.87     1177.04     43.39 o 
  -3   8   1       24.03       26.15      3.10 o 
  -2   8   1      972.68     1002.04     40.98 o 
  -1   8   1      129.22      139.00      6.09 o 
   0   8   1      113.25      138.92      5.52 o 
   1   8   1      123.21      127.31      4.64 o 
   2   8   1      885.85      835.08     26.26 o 
   3   8   1       20.47       18.14      2.38 o 
   4   8   1     1102.23     1157.88     38.81 o 
   5   8   1       33.63       38.63      4.56 o 
   6   8   1      900.17      914.96     44.55 o 
   7   8   1       52.80       45.57      8.04 o 
   8   8   1      566.20      540.96     35.66 o 
   9   8   1       27.05       24.02      7.27 o 
  10   8   1      331.67      349.92     21.86 o 
  11   8   1        0.66        2.23      6.19 o 
  12   8   1      144.15      144.41     19.37 o 
  13   8   1        5.13       11.95     10.90 o 
 -13   9   1       44.00       33.60     13.25 o 
 -12   9   1       47.40       46.43     12.99 o 
 -11   9   1      195.40      216.04     23.63 o 
 -10   9   1       17.52       28.05      9.36 o 
  -9   9   1       73.55       71.36     11.21 o 
  -8   9   1      243.95      269.29     21.01 o 
  -7   9   1      246.51      268.86     42.91 o 
  -6   9   1      122.15      128.26      9.36 o 
  -5   9   1     1542.76     1602.78     65.71 o 
  -4   9   1       20.71       21.10      3.36 o 
  -3   9   1     1049.97     1042.86     38.84 o 
  -2   9   1      351.63      342.46     18.20 o 
  -1   9   1      544.89      508.63     16.51 o 
   0   9   1      184.73      198.46      6.91 o 
   1   9   1      557.38      547.76     16.08 o 
   2   9   1      352.44      366.41     13.71 o 
   3   9   1     1063.22     1115.13     41.26 o 
   4   9   1       18.82       20.84      2.90 o 
   5   9   1     1623.60     1619.60     59.51 o 
   6   9   1      114.45      124.59     12.44 o 
   7   9   1      205.15      212.02     26.89 o 
   8   9   1      238.48      248.14     19.80 o 
   9   9   1       48.61       40.81      8.97 o 
  10   9   1       24.38       27.09      7.41 o 
  11   9   1      160.89      155.97     15.03 o 
  12   9   1       47.86       46.16     13.63 o 
  13   9   1       31.74       38.86     13.04 o 
 -13  10   1       43.13       19.21     11.83 o 
 -12  10   1      685.37      664.62    108.10 o 
 -11  10   1      142.18      149.44     19.16 o 
 -10  10   1      240.69      215.26     23.36 o 
  -9  10   1      480.19      526.75     38.57 o 
  -8  10   1      675.71      692.35     36.78 o 
  -7  10   1      263.69      262.72     17.08 o 
  -6  10   1     3296.85     3207.46    149.16 o 
  -5  10   1       27.97       32.83      4.25 o 
  -4  10   1     4982.44     5196.15    183.62 o 
  -3  10   1     1148.79     1097.81     41.01 o 
  -2  10   1     6259.84     5090.06    240.33 o 
  -1  10   1     1100.66     1122.26     35.89 o 
   0  10   1     1200.79     1118.05     30.45 o 
   1  10   1     1149.90     1121.33     34.24 o 
   2  10   1     6282.39     5753.71    200.21 o 
   3  10   1     1209.37     1007.55     41.60 o 
   4  10   1     5257.25     5413.97    214.00 o 
   5  10   1       20.91       14.37      4.70 o 
   6  10   1     3728.98     3537.15    164.27 o 
   7  10   1      232.30      231.82     23.85 o 
   8  10   1      896.85      896.77     65.19 o 
   9  10   1      528.79      582.08     42.37 o 
  10  10   1      313.99      306.51     24.60 o 
  11  10   1      166.36      197.29     22.08 o 
  12  10   1      665.09      712.17     73.88 o 
  13  10   1       51.18       45.63     20.10 o 
 -12  11   1       90.17       67.11     11.89 o 
 -11  11   1      508.50      530.63     33.02 o 
 -10  11   1      121.52      183.79     53.78 o 
  -9  11   1     1023.86     1002.30     66.42 o 
  -8  11   1       13.63       14.66      6.17 o 
  -7  11   1      890.28      905.68     45.76 o 
  -6  11   1      138.01      132.45     21.53 o 
  -5  11   1     3319.75     3283.19    153.21 o 
  -4  11   1      973.74      967.44     36.84 o 
  -3  11   1     1347.80     1392.97     57.49 o 
  -2  11   1     5413.05     5472.56    247.78 o 
  -1  11   1     1356.89     1257.51     36.36 o 
   0  11   1     3378.50     3389.88    100.15 o 
   1  11   1     1179.05     1048.42     42.71 o 
   2  11   1     5655.81     5587.49    213.93 o 
   3  11   1     1368.40     1513.06     61.62 o 
   4  11   1     1039.84      899.17     44.35 o 
   5  11   1     3335.01     3060.73    194.54 o 
   6  11   1      111.91      113.20     13.31 o 
   7  11   1     1205.06     1233.22    108.37 o 
   8  11   1       16.07       23.72      6.31 o 
   9  11   1     1026.91     1002.70     61.55 o 
  10  11   1      132.64      122.26     13.11 o 
  11  11   1      563.89      466.63     52.15 o 
  12  11   1       94.53       98.32     23.90 o 
 -11  12   1       72.15       61.15     11.49 o 
 -10  12   1      384.31      472.73     37.24 o 
  -9  12   1      105.26      100.69     15.36 o 
  -8  12   1      998.36     1090.42     70.48 o 
  -7  12   1       42.90       45.95      7.62 o 
  -6  12   1     1317.90     1246.96     61.64 o 
  -5  12   1       46.57       34.73      6.30 o 
  -4  12   1      254.54      239.75     15.40 o 
  -3  12   1      118.05      117.02     10.16 o 
  -2  12   1      911.65      862.96     50.02 o 
  -1  12   1      436.23      408.05     18.78 o 
   0  12   1        4.54        6.27      2.90 o 
   1  12   1      437.14      439.15     19.95 o 
   2  12   1      844.52      916.39     38.13 o 
   3  12   1      125.33      106.80      8.25 o 
   4  12   1      196.45      212.56     28.52 o 
   5  12   1       39.93       31.98      6.22 o 
   6  12   1     1251.94     1300.15     76.31 o 
   7  12   1       38.07       50.66     11.95 o 
   8  12   1      888.38      929.84     57.15 o 
   9  12   1      109.08      127.22     15.77 o 
  10  12   1      345.74      372.65     44.00 o 
  11  12   1       70.21       73.34     14.97 o 
  12  12   1      240.98      271.07     39.66 o 
 -11  13   1       64.06       98.84     23.09 o 
 -10  13   1       15.39       -2.17     13.04 o 
  -9  13   1       10.38       11.41     11.95 o 
  -8  13   1       52.82       42.37     16.30 o 
  -7  13   1       34.86       25.53     13.04 o 
  -6  13   1       39.65       43.71      9.13 o 
  -5  13   1       25.77       19.13      5.74 o 
  -4  13   1       38.67       50.24      7.43 o 
  -3  13   1      115.83      114.93     10.31 o 
  -2  13   1        3.12        7.03      3.58 o 
  -1  13   1      118.66      110.17      8.29 o 
   0  13   1       11.62        4.82      2.85 o 
   1  13   1      126.01      125.14      8.79 o 
   2  13   1        3.64        2.49      3.29 o 
   3  13   1      117.01      115.93     11.75 o 
   4  13   1       40.65       55.43     10.50 o 
   5  13   1       20.42       20.27      5.98 o 
   6  13   1       37.86       46.14      9.41 o 
   7  13   1       25.54       29.83      9.12 o 
   8  13   1       52.27       42.23     10.17 o 
   9  13   1        9.94       -0.41      8.15 o 
  10  13   1       14.16       11.41     12.49 o 
  11  13   1       56.28       32.05     15.75 o 
 -10  14   1      409.28      556.81     61.38 o 
  -9  14   1      118.91       91.26     22.82 o 
  -8  14   1      568.67      622.54     65.73 o 
  -7  14   1       26.69       23.36     14.12 o 
  -6  14   1      895.32      943.83     58.24 o 
  -5  14   1        8.66       10.90      5.10 o 
  -4  14   1      668.55      696.18     36.39 o 
  -3  14   1      353.35      357.56     17.90 o 
  -2  14   1     1757.64     1761.06     70.68 o 
  -1  14   1      306.92      356.41     17.47 o 
   0  14   1     2688.52     2697.04    132.98 o 
   1  14   1      308.16      316.42     15.95 o 
   2  14   1     1866.87     1820.56     73.27 o 
   3  14   1      363.21      366.55     18.27 o 
   4  14   1      776.22      721.51     68.76 o 
   5  14   1        6.51        3.41      5.09 o 
   6  14   1      952.08     1015.41     74.69 o 
   7  14   1       34.18       25.06      8.54 o 
   8  14   1      586.86      679.52     45.32 o 
   9  14   1      117.60      113.53     24.45 o 
  10  14   1      472.50      468.81     53.24 o 
 -10  15   1       13.88        8.69     16.30 o 
  -9  15   1      972.97     1021.81     99.41 o 
  -8  15   1       19.17       11.95     14.67 o 
  -7  15   1     2537.11     2549.91    218.38 o 
  -6  15   1      317.12      335.71     40.74 o 
  -5  15   1      680.37      695.85     45.84 o 
  -4  15   1      142.52      170.63     12.17 o 
  -3  15   1     1184.45     1205.33     50.41 o 
  -2  15   1      336.80      351.15     21.50 o 
  -1  15   1     1457.49     1427.97     58.38 o 
   0  15   1      245.00      233.92     13.70 o 
   1  15   1     1489.25     1462.94     54.26 o 
   2  15   1      365.80      387.70     19.06 o 
   3  15   1     1460.17     1443.89     69.78 o 
   4  15   1      149.58      175.81     12.43 o 
   5  15   1      853.54      949.67     41.19 o 
   6  15   1      316.35      324.59     38.99 o 
   7  15   1     2761.84     3049.04    340.06 o 
   8  15   1       20.21       27.70     16.30 o 
   9  15   1     1093.75      947.39     92.89 o 
  10  15   1       20.98       37.48     18.47 o 
  -9  16   1       17.32       11.95     14.67 o 
  -8  16   1      646.18      723.04     74.42 o 
  -7  16   1       43.10       34.22     15.21 o 
  -6  16   1      195.83      144.50     27.16 o 
  -5  16   1       42.93       52.32      8.92 o 
  -4  16   1      133.84      135.97     12.95 o 
  -3  16   1      414.61      418.68     20.82 o 
  -2  16   1       61.68       65.29      9.80 o 
  -1  16   1      856.37      889.26     38.46 o 
   0  16   1     1475.12     1590.67     64.61 o 
   1  16   1      862.42      868.70     37.61 o 
   2  16   1       83.88       80.82      8.14 o 
   3  16   1      418.85      386.89     21.59 o 
   4  16   1      126.85      140.19     12.00 o 
   5  16   1       42.64       35.31      6.63 o 
   6  16   1      212.32      218.90     20.88 o 
   7  16   1       36.17       26.41     10.57 o 
   8  16   1      615.89      577.99     63.01 o 
   9  16   1       16.42       20.64     16.30 o 
  -8  17   1       17.55        7.61     14.67 o 
  -7  17   1       26.14       27.70     17.38 o 
  -6  17   1       21.57       17.69     10.18 o 
  -5  17   1        7.74        4.93      6.37 o 
  -4  17   1       20.63       11.93      6.48 o 
  -3  17   1        3.91       -3.97      6.75 o 
  -2  17   1        0.10       -1.34      5.20 o 
  -1  17   1        3.47       10.58      5.23 o 
   0  17   1       33.31       41.80      6.59 o 
   1  17   1        3.70        8.07      4.79 o 
   2  17   1        0.12       -0.39      4.67 o 
   3  17   1        4.11        0.42      4.91 o 
   4  17   1       20.59       19.04      7.27 o 
   5  17   1        8.14       14.64      7.09 o 
   6  17   1       22.44        9.64      7.44 o 
   7  17   1       25.51       40.20     18.47 o 
   8  17   1       18.98        0.00     13.58 o 
  -7  18   1       50.34       53.78     20.10 o 
  -6  18   1      228.15      253.10     24.98 o 
  -5  18   1       78.89       94.78     12.03 o 
  -4  18   1      290.88      294.65     28.09 o 
  -3  18   1       39.39       14.27     11.87 o 
  -2  18   1      301.12      292.12     19.65 o 
  -1  18   1      210.42      204.92     18.72 o 
   0  18   1      965.01      993.27     50.77 o 
   1  18   1      210.79      228.72     19.20 o 
   2  18   1      287.92      278.73     19.75 o 
   3  18   1       37.02       47.39      7.83 o 
   4  18   1      255.93      255.54     17.59 o 
   5  18   1       86.53       98.22     15.75 o 
   6  18   1      210.10      158.62     29.33 o 
   7  18   1       42.90       10.86     14.67 o 
  -6  19   1       88.12       59.76     20.10 o 
  -5  19   1      662.20      683.30     75.24 o 
  -4  19   1       32.78       27.95      9.08 o 
  -3  19   1     1254.77     1402.52     69.69 o 
  -2  19   1      278.00      296.44     21.53 o 
  -1  19   1      320.04      294.78     20.28 o 
   0  19   1      188.42      187.00     20.58 o 
   1  19   1      368.30      360.76     27.80 o 
   2  19   1      262.54      252.77     19.79 o 
   3  19   1     1453.78     1588.92     78.27 o 
   4  19   1       39.84       38.88     10.00 o 
   5  19   1      759.13      767.31     44.72 o 
   6  19   1       91.40       91.88     29.61 o 
   7  19   1      695.96      667.08     73.34 o 
  -4  20   1      437.51      418.49     35.58 o 
  -3  20   1      489.17      493.65     57.85 o 
  -2  20   1      331.67      290.22     28.74 o 
  -1  20   1      143.86      138.52     26.62 o 
   0  20   1       65.55       43.14     11.99 o 
   1  20   1      137.92      114.28     16.52 o 
   2  20   1      429.78      341.33     32.20 o 
   3  20   1      453.13      558.44     59.21 o 
   4  20   1      485.55      471.18     43.73 o 
   5  20   1      165.79      155.77     22.27 o 
  -3  21   1       53.99       33.14     17.38 o 
  -2  21   1       16.77       19.01     15.21 o 
  -1  21   1        2.04        0.22      9.41 o 
   0  21   1        8.05       -2.66      9.51 o 
   1  21   1        1.19        1.56      8.97 o 
   2  21   1       16.29       22.61     15.21 o 
   2   0   2     3183.05     3212.52    131.04 o 
   3   0   2      149.85      158.02      7.11 o 
   4   0   2      208.28      222.05     12.27 o 
   5   0   2     3289.18     3909.45    148.18 o 
   6   0   2     1828.74     1880.42    112.16 o 
   7   0   2      950.18     1071.66     66.45 o 
   8   0   2     5606.21     5222.80    652.42 o 
   9   0   2      611.03      550.89     69.53 o 
  10   0   2     3062.13     3054.69    405.52 o 
  11   0   2      877.37      855.76     96.97 o 
  12   0   2     1231.14     1400.98    127.66 o 
 -12   1   2        6.08       13.04     12.49 o 
 -11   1   2      924.54      927.86     61.46 o 
 -10   1   2      565.36      666.78     45.52 o 
  -9   1   2     2803.55     3138.03    187.07 o 
  -8   1   2     1101.15     1029.17     92.89 o 
  -7   1   2     3131.34     3373.33    228.97 o 
  -6   1   2     2264.22     2104.08     95.99 o 
  -5   1   2     1584.90     1444.58     87.80 o 
  -4   1   2      460.64      452.39     22.04 o 
  -3   1   2     1309.30     1377.54     98.36 o 
  -2   1   2      231.18      269.69     11.76 o 
  -1   1   2    11412.61    10952.22   1246.71 o 
   1   1   2    11314.52    10832.90    523.53 o 
   3   1   2     1330.59     1320.59     98.32 o 
   4   1   2      488.10      492.86     24.03 o 
   5   1   2     1777.14     1569.21     61.39 o 
   6   1   2     2155.47     2246.72    103.79 o 
   7   1   2     3063.33     2813.60    130.72 o 
   8   1   2     1039.23     1074.76     67.22 o 
   9   1   2     2983.57     3122.78    186.30 o 
  10   1   2      512.17      532.91     54.87 o 
  11   1   2     1061.57      985.96     92.89 o 
  12   1   2        9.75        4.89     12.49 o 
  13   1   2      245.78      249.34     38.03 o 
  14   1   2       38.85        5.43     16.30 o 
 -14   2   2      146.24      183.07     32.59 o 
 -13   2   2       38.28       39.11     17.93 o 
 -12   2   2       10.84       13.58     13.58 o 
 -11   2   2      164.16      151.02     26.07 o 
 -10   2   2      135.79      174.38     26.62 o 
  -9   2   2        0.05        2.12      5.56 o 
  -8   2   2      329.76      357.17     26.12 o 
  -7   2   2      353.50      381.17     35.58 o 
  -6   2   2       36.59       42.92      3.40 o 
  -5   2   2      464.01      455.09     16.84 o 
  -4   2   2      160.39      165.91      8.06 o 
  -3   2   2        1.14       -1.16      4.35 o 
  -2   2   2     1017.19     1070.95     50.19 o 
  -1   2   2        0.57       -1.25      1.25 o 
   0   2   2      310.73      319.65     11.04 o 
   1   2   2        0.20       -0.26      1.16 o 
   2   2   2     1065.12     1051.27    150.47 o 
   3   2   2        2.04       -2.72      2.72 o 
   4   2   2      162.48      158.62     15.21 o 
   5   2   2      461.24      503.56     24.08 o 
   6   2   2       38.49       36.53      4.45 o 
   7   2   2      351.79      337.30     28.52 o 
   8   2   2      314.77      284.10     20.42 o 
   9   2   2        0.52        9.78      8.69 o 
  10   2   2      125.76      171.66     27.16 o 
  11   2   2      172.71      114.62     22.82 o 
  12   2   2       12.34       11.95     13.58 o 
  13   2   2       37.82       21.19     17.38 o 
  14   2   2      134.86      138.52     29.33 o 
 -14   3   2       43.51       24.00     16.30 o 
 -13   3   2      308.93      305.78     55.14 o 
 -12   3   2       44.49       52.15     17.93 o 
 -11   3   2      172.81      181.44     28.79 o 
 -10   3   2      206.49      221.09     30.42 o 
  -9   3   2      612.57      729.01     67.90 o 
  -8   3   2       16.34       13.58      8.15 o 
  -7   3   2     1410.09     1566.67    133.63 o 
  -6   3   2     1361.91     1379.64     88.51 o 
  -5   3   2     4199.51     4400.58    185.65 o 
  -4   3   2     2434.86     2578.77    112.95 o 
  -3   3   2     5917.53     6266.53    297.40 o 
  -2   3   2     2110.57     2014.25    106.31 o 
  -1   3   2     5078.42     5397.94    211.10 o 
   0   3   2      347.11      376.37     11.94 o 
   1   3   2     5161.41     5348.50    163.07 o 
   2   3   2     2180.27     2383.10     93.90 o 
   3   3   2     5629.70     5766.35    305.29 o 
   4   3   2     2449.23     2605.81    140.05 o 
   5   3   2     4184.80     4390.03    223.98 o 
   6   3   2     1420.12     1373.39     77.79 o 
   7   3   2     1370.16     1472.75     84.06 o 
   8   3   2       31.85       36.26      7.18 o 
   9   3   2      547.32      539.07     35.11 o 
  10   3   2      216.61      277.59     33.14 o 
  11   3   2      143.58      127.12     24.45 o 
  12   3   2       51.35       38.03     17.38 o 
  13   3   2      302.78      319.42     45.63 o 
  14   3   2       33.21       24.99     17.38 o 
 -14   4   2     1424.17     1501.48    142.33 o 
 -13   4   2      683.61      665.69     49.33 o 
 -12   4   2     1256.47     1155.33     76.81 o 
 -11   4   2      546.59      491.62     52.69 o 
 -10   4   2     2509.18     2873.13    243.91 o 
  -9   4   2      386.65      338.43     35.85 o 
  -8   4   2     1093.97     1045.17     92.35 o 
  -7   4   2     1143.26     1145.24     66.18 o 
  -6   4   2     6113.55     6408.39    278.13 o 
  -5   4   2     1034.52     1143.72     53.66 o 
  -4   4   2     3917.02     4221.37    168.41 o 
  -3   4   2     1850.37     1814.27     80.53 o 
  -2   4   2     8501.19     8697.17    415.30 o 
  -1   4   2     3675.82     3856.26    155.15 o 
   0   4   2      577.82      653.50     24.87 o 
   1   4   2     3518.61     3597.55    105.31 o 
   2   4   2     7730.95     7714.75    265.64 o 
   3   4   2     2011.91     2143.17     96.38 o 
   4   4   2     3674.44     3566.72    191.10 o 
   5   4   2     1121.06     1212.52     67.31 o 
   6   4   2     5931.15     5115.65    273.23 o 
   7   4   2     1301.92     1307.63     61.66 o 
   8   4   2     1315.65     1271.12     73.61 o 
   9   4   2      396.43      416.37     28.46 o 
  10   4   2     2275.10     2154.51    123.11 o 
  11   4   2      539.25      596.46     60.84 o 
  12   4   2     1257.64     1363.50    125.49 o 
  13   4   2      711.76      682.29     72.25 o 
  14   4   2     1296.54     1311.35    124.94 o 
 -14   5   2      214.92      241.33     27.85 o 
 -13   5   2      941.08      927.95    142.60 o 
 -12   5   2      372.36      417.18     33.80 o 
 -11   5   2     1142.91     1251.73     81.41 o 
 -10   5   2      618.47      674.35     46.44 o 
  -9   5   2     2519.57     2486.91    236.03 o 
  -8   5   2      895.28      835.07     36.22 o 
  -7   5   2     1849.86     1904.78     77.06 o 
  -6   5   2      612.61      630.00     31.28 o 
  -5   5   2     5602.25     5802.98    269.82 o 
  -4   5   2     1370.32     1381.56     56.22 o 
  -3   5   2     2654.76     2870.89    100.49 o 
  -2   5   2      998.70      939.04     31.06 o 
  -1   5   2     1824.46     1936.27     68.58 o 
   0   5   2     1722.07     1891.89     58.17 o 
   1   5   2     2324.74     2486.38     69.94 o 
   2   5   2      904.04      885.20     27.34 o 
   3   5   2     2362.52     2440.93    109.43 o 
   4   5   2     1247.96     1284.60     70.78 o 
   5   5   2     6071.00     5714.29    303.93 o 
   6   5   2      697.95      666.90     90.72 o 
   7   5   2     1947.69     1876.64    103.40 o 
   8   5   2      810.79      698.16     42.84 o 
   9   5   2     2853.43     2920.21    164.72 o 
  10   5   2      570.19      524.95     45.09 o 
  11   5   2     1156.21     1218.46    111.36 o 
  12   5   2      312.52      443.82     50.52 o 
  13   5   2      913.02     1054.41    102.13 o 
 -14   6   2        4.92      -10.56     10.56 o 
 -13   6   2       13.29       12.51     11.12 o 
 -12   6   2       60.34       86.39     15.85 o 
 -11   6   2       32.95       45.82     11.50 o 
 -10   6   2      166.47      160.88     20.64 o 
  -9   6   2       67.11       83.72      9.47 o 
  -8   6   2      682.14      722.17     32.00 o 
  -7   6   2      187.17      219.52     13.76 o 
  -6   6   2      170.81      186.24     16.88 o 
  -5   6   2      731.34      745.40     31.82 o 
  -4   6   2     1506.70     1413.20     56.85 o 
  -3   6   2      140.91      136.30      5.92 o 
  -2   6   2      529.32      531.38     18.41 o 
  -1   6   2     1570.98     1599.28     53.06 o 
   0   6   2     1790.55     1886.87     50.66 o 
   1   6   2     1524.76     1543.34     37.31 o 
   2   6   2      583.33      606.10     17.90 o 
   3   6   2      128.67      132.28      5.31 o 
   4   6   2     1558.51     1511.36     69.24 o 
   5   6   2      712.82      759.68     66.00 o 
   6   6   2      168.40      158.02     12.66 o 
   7   6   2      189.64      174.92     19.56 o 
   8   6   2      725.62      700.22     57.58 o 
   9   6   2       65.15       70.50     12.77 o 
  10   6   2      144.99      141.35     15.91 o 
  11   6   2       28.46       16.40      8.25 o 
  12   6   2       57.73       54.32     18.47 o 
  13   6   2       15.16        7.06     15.21 o 
 -14   7   2       24.42       19.56     16.30 o 
 -13   7   2      174.35      171.66     32.05 o 
 -12   7   2      198.95      234.65     25.16 o 
 -11   7   2      350.66      322.66     27.45 o 
 -10   7   2       86.87       80.11     13.04 o 
  -9   7   2      168.31      177.40     48.08 o 
  -8   7   2      129.77      147.24     15.21 o 
  -7   7   2     1221.76     1345.08     63.93 o 
  -6   7   2      143.44      142.66     10.50 o 
  -5   7   2      695.61      708.98     34.63 o 
  -4   7   2      273.59      275.77     11.80 o 
  -3   7   2     2593.76     2598.33     92.50 o 
  -2   7   2     1127.44     1110.63     36.70 o 
  -1   7   2     2326.85     2396.27     73.42 o 
   0   7   2     2944.52     2960.25     74.28 o 
   1   7   2     2348.72     2375.32     54.02 o 
   2   7   2     1104.51     1089.62     28.03 o 
   3   7   2     2480.16     2425.45     64.71 o 
   4   7   2      294.19      272.18     20.26 o 
   5   7   2      720.38      738.93     42.77 o 
   6   7   2      173.78      170.84     13.60 o 
   7   7   2     1062.32      932.18     74.42 o 
   8   7   2      127.48      175.46     21.73 o 
   9   7   2      194.49      222.69     28.25 o 
  10   7   2       76.36       57.66     10.43 o 
  11   7   2      412.83      459.87     33.14 o 
  12   7   2      192.17      193.93     32.05 o 
  13   7   2      222.36      219.74     32.59 o 
  14   7   2       18.59       15.75     17.38 o 
 -13   8   2        0.40       -3.21     10.43 o 
 -12   8   2      741.73      729.26     52.61 o 
 -11   8   2      656.77      700.23     90.72 o 
 -10   8   2     1376.46     1319.67    183.88 o 
  -9   8   2      640.96      639.73     44.30 o 
  -8   8   2     2762.22     2714.56    154.92 o 
  -7   8   2     1124.25     1182.92     56.83 o 
  -6   8   2     2412.90     2396.09     96.24 o 
  -5   8   2     1314.82     1196.13     51.83 o 
  -4   8   2     5849.44     5987.24    210.98 o 
  -3   8   2     1032.48      956.27     60.05 o 
  -2   8   2     2189.86     2042.89    102.56 o 
  -1   8   2        5.77        6.59      1.57 o 
   0   8   2     5892.50     5598.35    155.75 o 
   1   8   2       26.02       22.31      3.82 o 
   2   8   2     1815.28     1738.95     46.68 o 
   3   8   2     1204.40     1186.65     32.84 o 
   4   8   2     5648.59     5716.42    184.23 o 
   5   8   2     1389.21     1351.00     54.36 o 
   6   8   2     2031.88     2065.31    117.87 o 
   7   8   2     1202.57     1159.25     91.26 o 
   8   8   2     2628.08     2563.49    194.48 o 
   9   8   2      664.20      646.98     55.41 o 
  10   8   2     1217.77     1206.31    144.23 o 
  11   8   2      677.47      713.69     39.40 o 
  12   8   2      836.98      935.01     50.05 o 
  13   8   2        3.68        4.97      9.96 o 
 -13   9   2      592.97      443.82     53.78 o 
 -12   9   2      591.85      599.18     94.25 o 
 -11   9   2     1766.04     2046.88    184.15 o 
 -10   9   2      233.22      244.17     24.12 o 
  -9   9   2     1162.67     1038.11     98.32 o 
  -8   9   2     1106.35     1179.35    108.65 o 
  -7   9   2     1984.06     2068.24     98.35 o 
  -6   9   2      231.99      237.82     17.84 o 
  -5   9   2     1119.16     1141.53     50.97 o 
  -4   9   2      116.71      131.22      7.80 o 
  -3   9   2     1418.70     1453.72     52.91 o 
  -2   9   2      815.05      744.30     31.71 o 
  -1   9   2      137.51      121.71      5.55 o 
   0   9   2     2636.98     2638.78     74.28 o 
   1   9   2      116.76      117.73      6.44 o 
   2   9   2      868.64      922.75     28.55 o 
   3   9   2     1431.91     1461.88     45.16 o 
   4   9   2      116.19      117.65      6.37 o 
   5   9   2     1345.60     1372.16     59.43 o 
   6   9   2      179.46      161.79     14.75 o 
   7   9   2     2194.64     2136.54    145.86 o 
   8   9   2     1101.75     1041.35     96.97 o 
   9   9   2     1054.59     1016.25     62.34 o 
  10   9   2      253.11      220.03     17.93 o 
  11   9   2     1721.02     1879.58     92.03 o 
  12   9   2      619.51      781.70     78.22 o 
 -13  10   2       17.65       15.89     12.10 o 
 -12  10   2      258.66      248.84     35.99 o 
 -11  10   2      183.87      180.12     17.35 o 
 -10  10   2      277.39      290.08     21.81 o 
  -9  10   2      179.01      189.92     20.55 o 
  -8  10   2      697.27      646.19     44.74 o 
  -7  10   2      546.15      565.50     30.79 o 
  -6  10   2      966.53      991.36     42.37 o 
  -5  10   2      212.00      224.56     11.14 o 
  -4  10   2     1242.88     1258.90     46.91 o 
  -3  10   2      209.98      199.05     10.89 o 
  -2  10   2      494.80      505.78     22.32 o 
  -1  10   2      290.93      279.78     10.13 o 
   0  10   2      536.28      538.47     15.65 o 
   1  10   2      313.32      299.34     11.39 o 
   2  10   2      410.73      405.03     16.20 o 
   3  10   2      192.47      186.80      8.43 o 
   4  10   2     1326.16     1307.52     53.70 o 
   5  10   2      193.61      195.12     13.30 o 
   6  10   2     1093.01     1101.23     54.23 o 
   7  10   2      481.35      511.98     69.26 o 
   8  10   2      811.70      841.84     92.89 o 
   9  10   2      185.56      150.65     16.40 o 
  10  10   2      311.34      294.31     23.82 o 
  11  10   2      173.30      164.75     15.49 o 
  12  10   2      223.06      178.18     30.96 o 
  13  10   2       19.61       14.33     12.44 o 
 -12  11   2       14.30        0.51      7.99 o 
 -11  11   2       46.10       30.57      9.34 o 
 -10  11   2      109.22       98.42     27.98 o 
  -9  11   2      111.22      121.57     37.48 o 
  -8  11   2       14.36        9.15      7.27 o 
  -7  11   2       39.94       58.62     11.41 o 
  -6  11   2      147.51      155.82     12.81 o 
  -5  11   2      203.95      211.99     11.40 o 
  -4  11   2       33.51       32.01      4.29 o 
  -3  11   2      286.93      307.56     17.25 o 
  -2  11   2      158.15      145.83      9.07 o 
  -1  11   2      246.29      233.85      9.06 o 
   0  11   2      189.03      189.09      7.63 o 
   1  11   2      232.52      228.12     10.40 o 
   2  11   2      161.69      169.14      8.73 o 
   3  11   2      285.77      273.69     12.42 o 
   4  11   2       43.41       37.32      5.81 o 
   5  11   2      200.02      200.57     14.28 o 
   6  11   2      136.05      132.01     14.07 o 
   7  11   2       28.47       24.03      7.42 o 
   8  11   2       14.60       10.61      7.10 o 
   9  11   2      137.12      123.91     31.24 o 
  10  11   2       97.57      100.50     19.01 o 
  11  11   2       54.03       68.59     13.30 o 
  12  11   2       10.13        1.63     14.67 o 
 -11  12   2       20.91       18.71      8.55 o 
 -10  12   2      209.82      244.67     26.62 o 
  -9  12   2      262.53      305.49     27.65 o 
  -8  12   2      917.31     1057.72     69.33 o 
  -7  12   2      253.57      335.17     27.46 o 
  -6  12   2     2295.61     2188.23    139.59 o 
  -5  12   2      955.28      978.81     42.68 o 
  -4  12   2     2923.81     2804.39    160.82 o 
  -3  12   2      217.42      237.52     13.05 o 
  -2  12   2     2881.31     2877.72    113.72 o 
  -1  12   2     1423.64     1349.99     54.43 o 
   0  12   2     1369.44     1417.86     51.93 o 
   1  12   2     1506.82     1546.84     61.52 o 
   2  12   2     2816.71     2977.05    116.65 o 
   3  12   2      226.31      284.22     14.49 o 
   4  12   2     2739.24     2788.66    155.49 o 
   5  12   2      995.96      978.36     63.38 o 
   6  12   2     2103.20     2132.74    121.24 o 
   7  12   2      283.01      285.19     22.19 o 
   8  12   2      732.94      755.06     47.79 o 
   9  12   2      288.68      335.98     26.59 o 
  10  12   2      222.92      268.80     24.60 o 
  11  12   2       31.64       43.46     12.29 o 
 -11  13   2      411.15      479.13     53.78 o 
 -10  13   2      430.07      410.68     48.35 o 
  -9  13   2     1475.77     1818.73    160.25 o 
  -8  13   2      558.60      561.15     58.67 o 
  -7  13   2     1409.95     1374.91    123.86 o 
  -6  13   2      369.09      438.93     47.80 o 
  -5  13   2     1884.78     2031.98     95.83 o 
  -4  13   2      417.01      417.05     23.31 o 
  -3  13   2      544.28      485.59     30.87 o 
  -2  13   2        7.22        6.90      4.44 o 
  -1  13   2      595.80      591.89     26.00 o 
   0  13   2      129.53      103.24      7.08 o 
   1  13   2      656.19      642.89     25.33 o 
   2  13   2        5.06        3.67      3.52 o 
   3  13   2      655.87      675.21     36.85 o 
   4  13   2      486.28      549.67     25.10 o 
   5  13   2     1645.92     1562.21    148.50 o 
   6  13   2      414.49      449.95     31.48 o 
   7  13   2     1155.86     1114.47     86.37 o 
   8  13   2      628.92      668.44     43.93 o 
   9  13   2     1265.33     1462.64     98.05 o 
  10  13   2      447.08      502.49     54.32 o 
  11  13   2      441.00      479.13     53.78 o 
 -11  14   2       62.25       64.64     21.73 o 
 -10  14   2      552.64      545.94     60.84 o 
  -9  14   2      380.63      408.51     48.89 o 
  -8  14   2      372.78      340.06     45.63 o 
  -7  14   2       76.62       73.88     19.56 o 
  -6  14   2      397.26      467.18     50.52 o 
  -5  14   2       31.07       36.65     11.41 o 
  -4  14   2      140.55      138.56     12.45 o 
  -3  14   2       84.41       65.91      6.86 o 
  -2  14   2      195.34      185.42     11.60 o 
  -1  14   2       85.59       89.49     10.07 o 
   0  14   2       96.31       90.49      9.96 o 
   1  14   2       81.67       93.72      7.12 o 
   2  14   2      234.53      226.17     12.51 o 
   3  14   2       73.98       74.28      9.29 o 
   4  14   2      210.10      201.56     13.96 o 
   5  14   2       20.00        7.13      4.54 o 
   6  14   2      415.49      417.18     30.08 o 
   7  14   2       78.41       85.80     13.18 o 
   8  14   2      374.60      374.00     28.92 o 
   9  14   2      362.65      287.91     39.66 o 
  10  14   2      643.82      774.64     77.14 o 
  -9  15   2        2.47        8.15     14.67 o 
  -8  15   2       12.62       -2.17     11.41 o 
  -7  15   2       12.12        1.63     11.41 o 
  -6  15   2       17.00       13.04     11.95 o 
  -5  15   2        5.34        3.53      7.30 o 
  -4  15   2        6.81        3.05      6.33 o 
  -3  15   2        0.87        2.88      4.64 o 
  -2  15   2        8.39        2.87      4.02 o 
  -1  15   2       34.97       30.35      5.45 o 
   0  15   2        0.68       -1.48      3.73 o 
   1  15   2       37.92       39.12      5.12 o 
   2  15   2        9.51        6.26      3.77 o 
   3  15   2        0.49        3.89      4.20 o 
   4  15   2        6.52        3.11      6.19 o 
   5  15   2        4.10       -0.13      5.31 o 
   6  15   2       15.96        7.92      7.50 o 
   7  15   2       14.33       18.72      9.12 o 
   8  15   2       11.65        7.46      8.59 o 
   9  15   2        3.07        0.54     12.49 o 
  10  15   2        0.79        9.78     15.21 o 
  -9  16   2        0.59      -10.32     13.58 o 
  -8  16   2      501.09      432.95     50.52 o 
  -7  16   2       76.85       88.00     22.27 o 
  -6  16   2      230.35      225.98     34.77 o 
  -5  16   2      147.69      115.18     15.35 o 
  -4  16   2      504.84      466.57     39.93 o 
  -3  16   2      643.74      526.82     37.82 o 
  -2  16   2     1084.72     1123.50     55.46 o 
  -1  16   2      817.13      879.18     44.80 o 
   0  16   2     2498.31     2482.00    116.29 o 
   1  16   2      829.84      895.52     38.35 o 
   2  16   2     1083.66     1143.02     49.87 o 
   3  16   2      656.40      652.12     30.83 o 
   4  16   2      478.29      438.15     48.07 o 
   5  16   2      146.78      127.55     13.16 o 
   6  16   2      230.48      254.01     31.06 o 
   7  16   2       66.96       67.24     13.05 o 
   8  16   2      489.00      545.94     60.30 o 
   9  16   2        2.92       23.90     16.30 o 
  10  16   2       89.70       76.05     24.45 o 
  -8  17   2       51.82       42.91     19.56 o 
  -7  17   2      719.63      754.54     77.14 o 
  -6  17   2       63.78       63.01     19.01 o 
  -5  17   2     1514.92     1567.55     76.83 o 
  -4  17   2      299.26      277.68     29.34 o 
  -3  17   2      795.39      892.50     46.09 o 
  -2  17   2      348.14      339.22     21.27 o 
  -1  17   2     1706.10     1647.97    126.46 o 
   0  17   2     1026.88     1188.95     59.06 o 
   1  17   2     1541.71     1720.12     99.33 o 
   2  17   2      403.34      383.63     20.38 o 
   3  17   2      670.30      703.34     32.94 o 
   4  17   2      367.14      360.63     22.60 o 
   5  17   2     1209.43     1281.14     56.55 o 
   6  17   2       95.32       95.18     10.87 o 
   7  17   2      627.45      651.34     37.67 o 
   8  17   2       76.84       86.82     17.27 o 
   9  17   2      461.07      359.07     52.15 o 
  -7  18   2      147.17      171.07     21.19 o 
  -6  18   2      261.08      201.55     23.63 o 
  -5  18   2       70.85       94.46     12.04 o 
  -4  18   2      363.29      390.46     24.93 o 
  -3  18   2       40.43       21.01     10.84 o 
  -2  18   2       65.00       84.16     10.54 o 
  -1  18   2      216.36      204.43     24.80 o 
   0  18   2       11.86       23.20      7.05 o 
   1  18   2      229.98      228.78     17.99 o 
   2  18   2       76.98       90.58     11.06 o 
   3  18   2       49.90       64.17      8.78 o 
   4  18   2      262.30      279.49     18.80 o 
   5  18   2       91.48      103.87     11.96 o 
   6  18   2      229.53      195.95     20.31 o 
   7  18   2      138.32       95.23     17.06 o 
   8  18   2      293.68      270.53     42.91 o 
  -6  19   2       32.77       65.19     17.93 o 
  -5  19   2       22.77       30.09     11.06 o 
  -4  19   2        1.42       10.92     12.05 o 
  -3  19   2       74.26       70.15     10.77 o 
  -2  19   2       35.59       31.57      8.55 o 
  -1  19   2        1.52       -2.64      6.38 o 
   0  19   2        7.98        3.94      6.46 o 
   1  19   2        2.59        6.20      6.97 o 
   2  19   2       35.42       31.62      8.94 o 
   3  19   2       81.90       74.80     11.03 o 
   4  19   2        1.69        9.69      6.87 o 
   5  19   2       23.14       27.31      9.28 o 
   6  19   2       31.38       29.04     12.27 o 
   7  19   2       23.02       22.27     18.47 o 
  -5  20   2       60.55       79.31     21.73 o 
  -4  20   2      217.98      214.44     30.69 o 
  -3  20   2      321.09      329.87     60.30 o 
  -2  20   2      335.92      305.01     29.72 o 
  -1  20   2      102.19       84.11     19.57 o 
   0  20   2      212.43      203.10     32.67 o 
   1  20   2       91.90       75.90     11.32 o 
   2  20   2      354.72      424.09     48.89 o 
   3  20   2      313.52      325.82     41.29 o 
   4  20   2      249.63      243.37     36.40 o 
   5  20   2       61.54       47.80     19.56 o 
  -2  21   2      317.04      294.97     40.74 o 
   1  21   2      625.42      597.55     63.01 o 
   1   0   3      654.51      571.77     56.92 o 
   2   0   3        0.80       -1.29      1.29 o 
   3   0   3       16.82       17.01      2.16 o 
   4   0   3       34.86       36.50      2.80 o 
   5   0   3      245.20      259.45     10.80 o 
   6   0   3       61.48       60.52      4.53 o 
   7   0   3       13.29       15.42      3.23 o 
   8   0   3       88.35       80.73      8.88 o 
   9   0   3      192.00      211.15     19.26 o 
  10   0   3       57.72       53.38     10.82 o 
  11   0   3        0.25        1.63     11.41 o 
  12   0   3       51.80       51.61     17.38 o 
  13   0   3      157.39      175.46     32.05 o 
  14   0   3        6.99       14.67     15.21 o 
 -14   1   3       12.54        8.15     15.21 o 
 -12   1   3      169.91      176.01     28.25 o 
 -11   1   3      327.70      321.67     32.59 o 
 -10   1   3      369.69      406.14     30.52 o 
  -9   1   3      644.51      635.31     77.95 o 
  -8   1   3     2017.69     1764.44    106.97 o 
  -7   1   3      248.95      234.75     12.10 o 
  -6   1   3     2364.81     2472.79    106.01 o 
  -5   1   3     4131.06     4635.50    163.00 o 
  -4   1   3     7473.00     7540.41    245.88 o 
  -3   1   3     1838.48     1851.03     63.63 o 
  -2   1   3       83.67       80.25      4.23 o 
  -1   1   3     2140.66     1937.04    219.19 o 
   0   1   3    12730.59    11833.31    675.60 o 
   1   1   3     1945.51     1938.75     86.77 o 
   2   1   3       71.82       63.24      4.02 o 
   3   1   3     1523.32     1436.54     56.49 o 
   4   1   3     7207.67     7358.13    281.05 o 
   5   1   3     3826.38     3652.19    185.52 o 
   6   1   3     2121.43     2102.70     81.68 o 
   7   1   3      239.82      250.83     16.74 o 
   8   1   3     1852.52     1473.78    128.20 o 
   9   1   3      632.21      608.46     41.67 o 
  10   1   3      364.66      438.93     47.26 o 
  11   1   3      324.81      412.85     46.72 o 
  12   1   3      167.92      204.25     33.14 o 
  13   1   3      267.53      243.91     37.48 o 
  14   1   3        9.27        0.00     17.38 o 
 -14   2   3       51.08       76.60     22.82 o 
 -13   2   3      465.52      449.61     58.13 o 
 -12   2   3      159.83      146.67     26.07 o 
 -11   2   3      648.40      844.18     79.85 o 
 -10   2   3      280.55      259.12     32.05 o 
  -9   2   3      467.47      507.18     35.72 o 
  -8   2   3      696.53      679.96     46.72 o 
  -7   2   3     5179.16     5666.79    330.92 o 
  -6   2   3     4597.67     4927.67    191.87 o 
  -5   2   3     3766.26     4006.86    162.70 o 
  -4   2   3     8141.36     8131.64    263.89 o 
  -3   2   3     4799.59     5014.03    181.83 o 
  -2   2   3    55155.45    50461.87   3320.50 o 
  -1   2   3     4814.57     4459.25    181.80 o 
   0   2   3    12883.69    13357.05    437.71 o 
   1   2   3     4908.48     4737.74    154.01 o 
   2   2   3    55156.70    49279.20   1640.21 o 
   3   2   3     5102.73     5421.55    210.88 o 
   4   2   3     7853.98     7827.56    395.19 o 
   5   2   3     3452.11     3437.10    168.22 o 
   6   2   3     4677.72     4404.76    206.21 o 
   7   2   3     4845.48     4885.65    270.43 o 
   8   2   3      602.87      565.85     35.89 o 
   9   2   3      453.98      554.64     54.32 o 
  10   2   3      171.24      115.30     26.07 o 
  11   2   3      646.40      528.56     55.95 o 
  12   2   3      112.48      130.92     27.16 o 
  13   2   3      494.49      531.28     59.21 o 
  14   2   3      114.88      114.08     27.70 o 
 -14   3   3      920.02     1096.78    108.10 o 
 -13   3   3      216.82      202.65     28.52 o 
 -12   3   3      598.91      665.96     47.97 o 
 -11   3   3       38.42       31.52     11.41 o 
 -10   3   3      675.15      873.51     81.48 o 
  -9   3   3      519.62      547.57     53.24 o 
  -8   3   3      639.86      749.65     67.90 o 
  -7   3   3      462.68      411.77     39.11 o 
  -6   3   3     2691.41     2668.95    104.35 o 
  -5   3   3     6736.98     6526.48    344.91 o 
  -4   3   3     3927.41     3714.32    234.12 o 
  -3   3   3     5740.23     6130.32    283.45 o 
  -2   3   3     5109.93     5214.69    208.78 o 
  -1   3   3    14205.86    13387.45    480.87 o 
   0   3   3       89.36       93.87      3.42 o 
   1   3   3    13743.09    13333.80    382.50 o 
   2   3   3     5591.51     5866.33    161.42 o 
   3   3   3     5975.74     5319.03    240.37 o 
   4   3   3     4078.85     3985.99    270.21 o 
   5   3   3     6906.00     6842.64    403.62 o 
   6   3   3     2802.90     2871.41    124.87 o 
   7   3   3      680.70      652.72     63.01 o 
   8   3   3      796.52      776.38     47.24 o 
   9   3   3      523.27      566.86     36.43 o 
  10   3   3      763.19      820.82     77.14 o 
  11   3   3       19.19        1.63     11.95 o 
  12   3   3      663.25      386.23     45.63 o 
  13   3   3      153.83      143.41     30.96 o 
  14   3   3      873.92     1085.37    105.93 o 
 -14   4   3       41.06       56.49     24.99 o 
 -13   4   3      250.54      296.81     29.93 o 
 -12   4   3      167.04      175.55     21.50 o 
 -11   4   3       39.22       34.20     13.31 o 
 -10   4   3       10.36       12.01      7.57 o 
  -9   4   3      134.01      147.89     23.90 o 
  -8   4   3       69.71       84.57     10.90 o 
  -7   4   3      176.84      152.23     14.22 o 
  -6   4   3       30.26       36.22      2.96 o 
  -5   4   3      300.94      320.46     18.96 o 
  -4   4   3       53.01       54.18      3.22 o 
  -3   4   3      563.24      539.97     25.33 o 
  -2   4   3       83.20       82.84      5.40 o 
  -1   4   3      176.79      175.29      7.73 o 
   0   4   3      211.73      209.04      6.18 o 
   1   4   3      161.12      165.45      4.78 o 
   2   4   3       76.81       85.78      3.13 o 
   3   4   3      590.64      575.36     20.96 o 
   4   4   3       45.84       44.84      4.33 o 
   5   4   3      301.63      290.26     14.68 o 
   6   4   3       34.42       27.51      4.30 o 
   7   4   3      186.63      193.39     12.58 o 
   8   4   3       81.89       66.56      9.23 o 
   9   4   3      141.44      142.90     14.85 o 
  10   4   3        7.28        7.99      6.71 o 
  11   4   3       32.33       54.16     11.52 o 
  12   4   3      166.43      136.35     27.16 o 
  13   4   3      245.32      305.84     44.54 o 
  14   4   3       28.90       22.82     19.56 o 
 -14   5   3       68.16       60.08     26.07 o 
 -13   5   3      812.48      764.38     55.48 o 
 -12   5   3       24.48       26.35     10.37 o 
 -11   5   3      373.84      426.76     33.57 o 
 -10   5   3       90.75      105.99     28.79 o 
  -9   5   3      201.60      249.99     20.91 o 
  -8   5   3      386.73      406.10     26.18 o 
  -7   5   3      633.12      575.00     33.48 o 
  -6   5   3      318.69      357.52     16.14 o 
  -5   5   3      238.51      277.56     13.28 o 
  -4   5   3     2197.74     2213.38     89.79 o 
  -3   5   3      414.09      443.93     15.47 o 
  -2   5   3     1657.46     1606.93     60.58 o 
  -1   5   3      144.09      157.80      9.15 o 
   0   5   3     1109.13     1144.15     32.72 o 
   1   5   3      102.56      112.15      3.32 o 
   2   5   3     1609.29     1641.58     38.25 o 
   3   5   3      325.81      344.12     13.26 o 
   4   5   3     2070.45     2095.06     89.92 o 
   5   5   3      317.92      303.87     24.76 o 
   6   5   3      310.65      309.36     20.31 o 
   7   5   3      626.28      642.02     38.57 o 
   8   5   3      379.79      343.58     24.05 o 
   9   5   3      211.44      204.36     25.26 o 
  10   5   3       89.15      111.98     13.68 o 
  11   5   3      358.58      349.79     27.07 o 
  12   5   3       27.36       31.11     10.90 o 
  13   5   3      780.60      497.60     56.50 o 
 -14   6   3      363.96      264.55     41.83 o 
 -13   6   3      115.57      109.70     18.43 o 
 -12   6   3      161.51      164.83     20.73 o 
 -11   6   3      645.28      685.59     71.71 o 
 -10   6   3     1246.38     1203.32    157.81 o 
  -9   6   3     1778.90     1762.78    215.93 o 
  -8   6   3     1131.81     1166.23     75.82 o 
  -7   6   3     1366.67     1456.18     68.68 o 
  -6   6   3     3103.93     2972.26    160.63 o 
  -5   6   3     3876.78     4141.45    166.95 o 
  -4   6   3     4855.59     4982.08    178.33 o 
  -3   6   3     1475.27     1520.83     49.72 o 
  -2   6   3     3083.75     3018.87     96.97 o 
  -1   6   3     9884.14    10691.04    425.98 o 
   0   6   3    16948.84    17388.49    452.41 o 
   1   6   3     9478.24     9794.09    244.80 o 
   2   6   3     3268.42     3130.61     73.79 o 
   3   6   3     1314.41     1287.55     36.23 o 
   4   6   3     4903.33     4685.58    198.52 o 
   5   6   3     3471.02     3403.83    289.81 o 
   6   6   3     2839.83     3040.52    164.21 o 
   7   6   3     1165.58     1059.29     83.66 o 
   8   6   3     1043.66      985.96     79.31 o 
   9   6   3     1640.85     1616.15     94.20 o 
  10   6   3     1018.97     1044.08     63.96 o 
  11   6   3      561.81      623.78     41.45 o 
  12   6   3      258.37      277.90     52.42 o 
  13   6   3       72.31       28.25     19.01 o 
 -13   7   3       16.57        3.52     18.47 o 
 -12   7   3      334.73      347.90     31.51 o 
 -11   7   3       29.75       27.19      9.79 o 
 -10   7   3      707.71      754.24     72.52 o 
  -9   7   3      125.73      151.22     17.06 o 
  -8   7   3     1158.54     1264.21    126.03 o 
  -7   7   3     3141.01     3390.10    154.78 o 
  -6   7   3      188.34      212.71     15.18 o 
  -5   7   3     1033.36     1083.07     57.08 o 
  -4   7   3      216.20      221.27     11.13 o 
  -3   7   3    10322.49     9251.81    445.12 o 
  -2   7   3     1807.12     1807.80     72.31 o 
  -1   7   3    16768.46    16541.36    652.17 o 
   0   7   3     1176.95     1210.00     32.24 o 
   1   7   3    17014.80    16892.93    375.90 o 
   2   7   3     1864.49     1840.55     41.96 o 
   3   7   3    10082.90    10160.40    251.41 o 
   4   7   3      125.75      107.79      8.43 o 
   5   7   3     1013.87     1057.21     59.66 o 
   6   7   3      285.74      292.96     20.10 o 
   7   7   3     2926.81     2794.36    209.69 o 
   8   7   3     1151.79     1271.15    100.50 o 
   9   7   3      160.09      161.97     29.88 o 
  10   7   3      738.51      798.74     49.88 o 
  11   7   3       63.32       94.98     21.19 o 
  12   7   3      361.74      335.35     32.48 o 
  13   7   3       37.62       35.47     12.99 o 
 -13   8   3        6.19       13.63     13.31 o 
 -12   8   3       55.30       48.53     12.83 o 
 -11   8   3       71.60       96.19     20.37 o 
 -10   8   3       10.16        1.40      9.51 o 
  -9   8   3      359.52      333.98     26.59 o 
  -8   8   3      127.80      131.46     22.82 o 
  -7   8   3      342.36      354.93     17.68 o 
  -6   8   3      113.00      114.96      8.54 o 
  -5   8   3      643.85      637.67     27.55 o 
  -4   8   3      179.21      193.71     13.55 o 
  -3   8   3      383.85      375.23     19.95 o 
  -2   8   3       23.62       21.09      2.74 o 
  -1   8   3       43.50       38.79      3.12 o 
   0   8   3     4730.12     4865.43    125.91 o 
   1   8   3       50.74       45.88      2.68 o 
   2   8   3       13.04       10.53      1.35 o 
   3   8   3      437.04      423.59     12.66 o 
   4   8   3      187.71      184.76      8.47 o 
   5   8   3      672.84      645.65     31.13 o 
   6   8   3       92.69       87.46     13.58 o 
   7   8   3      362.39      339.52     32.05 o 
   8   8   3      154.85      154.28     20.64 o 
   9   8   3      388.71      359.07     35.31 o 
  10   8   3       14.96       20.77      8.04 o 
  11   8   3       62.15       55.21     11.83 o 
  12   8   3       45.57       31.44      9.08 o 
  13   8   3       11.44       14.47      9.06 o 
 -13   9   3       69.11       76.60     23.90 o 
 -12   9   3      192.19      184.90     23.63 o 
 -11   9   3      291.20      300.28     28.91 o 
 -10   9   3        3.82        6.32      8.15 o 
  -9   9   3      292.31      300.57     25.52 o 
  -8   9   3      321.16      380.98     29.55 o 
  -7   9   3      320.08      295.14     18.71 o 
  -6   9   3      272.36      277.48     14.38 o 
  -5   9   3      135.68      126.54      9.17 o 
  -4   9   3      136.29      143.98      9.73 o 
  -3   9   3      169.22      196.58     12.31 o 
  -2   9   3      334.96      303.77     14.73 o 
  -1   9   3      235.96      252.42     10.16 o 
   0   9   3      345.18      332.51     10.05 o 
   1   9   3      189.29      177.43      6.19 o 
   2   9   3      328.50      302.82     10.04 o 
   3   9   3      208.75      212.68      8.95 o 
   4   9   3      168.57      166.99      9.26 o 
   5   9   3      185.77      169.94     15.26 o 
   6   9   3      252.06      269.81     33.41 o 
   7   9   3      340.52      308.37     22.35 o 
   8   9   3      339.69      358.77     28.79 o 
   9   9   3      270.02      322.49     24.67 o 
  10   9   3        8.31        6.40      6.16 o 
  11   9   3      296.79      321.04     21.72 o 
  12   9   3      221.52      181.09     17.04 o 
  13   9   3       74.72       51.99     23.90 o 
 -13  10   3       67.42       65.73     22.82 o 
 -12  10   3      568.04      596.29     76.05 o 
 -11  10   3       66.49       44.40      9.91 o 
 -10  10   3      885.75      851.64     62.84 o 
  -9  10   3      691.31      733.35     50.87 o 
  -8  10   3      843.70      884.46     58.92 o 
  -7  10   3     1311.42     1450.66     92.62 o 
  -6  10   3      526.36      540.15     37.05 o 
  -5  10   3     1184.98     1132.72     64.95 o 
  -4  10   3     1601.90     1654.71     60.55 o 
  -3  10   3     1921.02     1707.43    104.83 o 
  -2  10   3      418.99      404.08     18.53 o 
  -1  10   3     3706.57     3587.75    129.39 o 
   0  10   3     2505.82     2582.89     83.98 o 
   1  10   3     3855.07     4010.17    129.41 o 
   2  10   3      238.70      265.79     10.54 o 
   3  10   3     1678.00     1659.70     57.45 o 
   4  10   3     1581.64     1587.33     64.07 o 
   5  10   3     1134.31     1038.44     89.45 o 
   6  10   3      619.08      635.22     39.75 o 
   7  10   3     1120.16     1082.65     86.37 o 
   8  10   3      827.44      830.05     68.99 o 
   9  10   3      583.28      518.24     47.26 o 
  10  10   3      826.93      872.00     55.61 o 
  11  10   3       43.70       43.07     10.66 o 
  12  10   3      496.46      499.98     31.28 o 
  13  10   3       59.99       74.97     23.90 o 
 -12  11   3      106.11       91.28     22.00 o 
 -11  11   3       93.99       58.15     16.65 o 
 -10  11   3      370.46      349.67     24.19 o 
  -9  11   3       62.42       79.91     13.76 o 
  -8  11   3      278.18      281.06     24.57 o 
  -7  11   3     1578.16     1553.34    123.04 o 
  -6  11   3     1283.30     1063.66     68.74 o 
  -5  11   3     2774.46     2824.53    104.06 o 
  -4  11   3      159.98      165.78     10.58 o 
  -3  11   3     7289.58     7004.39    312.61 o 
  -2  11   3     3036.93     2965.46    137.53 o 
  -1  11   3     4273.22     4251.61    137.68 o 
   0  11   3      153.23      165.84      7.88 o 
   1  11   3     4035.13     4008.60    130.52 o 
   2  11   3     2864.30     2866.34     93.75 o 
   3  11   3     6989.96     6885.75    238.90 o 
   4  11   3       90.32       96.27     10.40 o 
   5  11   3     2578.82     2723.70    125.29 o 
   6  11   3     1130.22     1061.70     62.94 o 
   7  11   3     1668.36     1603.12     92.78 o 
   8  11   3      262.91      240.22     21.58 o 
   9  11   3       25.74       10.86     10.32 o 
  10  11   3      314.87      360.70     36.94 o 
  11  11   3      118.70       99.39     12.58 o 
  12  11   3      120.29      115.75     19.56 o 
 -12  12   3        0.36      -13.58     13.58 o 
 -11  12   3       98.75      100.10     13.52 o 
 -10  12   3        5.97        6.25      9.02 o 
  -9  12   3      597.31      564.91     41.86 o 
  -8  12   3       72.37       68.52     19.56 o 
  -7  12   3      251.91      258.87     25.32 o 
  -6  12   3      317.19      340.75     27.66 o 
  -5  12   3      433.98      474.57     27.37 o 
  -4  12   3     1066.33     1121.81     47.85 o 
  -3  12   3       37.08       51.89      5.92 o 
  -2  12   3      856.86      819.70     37.48 o 
  -1  12   3      140.87      145.41      7.68 o 
   0  12   3     1306.51     1248.73     42.24 o 
   1  12   3      169.23      171.60      8.28 o 
   2  12   3      835.37      843.61     29.57 o 
   3  12   3       36.36       51.92      5.12 o 
   4  12   3     1094.85     1057.11     56.37 o 
   5  12   3      471.08      531.18     28.81 o 
   6  12   3      292.81      316.44     23.35 o 
   7  12   3      292.24      308.03     32.05 o 
   8  12   3       48.55       49.54     10.35 o 
   9  12   3      576.96      657.91     43.99 o 
  10  12   3       15.03       12.49      8.83 o 
  11  12   3      122.82      112.49     18.05 o 
  12  12   3        5.86       13.58     17.93 o 
 -11  13   3       30.98       18.47     16.84 o 
 -10  13   3        5.62        7.97      9.79 o 
  -9  13   3      285.91      310.64     42.37 o 
  -8  13   3       67.06       63.01     16.84 o 
  -7  13   3       37.80       33.96     10.17 o 
  -6  13   3       22.42       46.18     10.37 o 
  -5  13   3      216.29      216.71     16.59 o 
  -4  13   3       15.00       11.29      5.00 o 
  -3  13   3       39.64       35.58      5.38 o 
  -2  13   3       51.58       47.65      5.66 o 
  -1  13   3       44.78       45.29      5.36 o 
   0  13   3        1.78        1.01      2.77 o 
   1  13   3       56.30       49.21      6.54 o 
   2  13   3       48.99       53.65      7.18 o 
   3  13   3       50.13       37.99      5.00 o 
   4  13   3       14.55       14.76      4.50 o 
   5  13   3      206.47      208.83     13.71 o 
   6  13   3       23.41       20.67      7.57 o 
   7  13   3       30.31       24.42      8.22 o 
   8  13   3       76.26       90.06     13.38 o 
   9  13   3      301.99      279.70     25.10 o 
  10  13   3        8.45        0.40      7.49 o 
  11  13   3       34.59       12.58     10.73 o 
 -10  14   3      422.48      386.23     51.61 o 
  -9  14   3      149.28      145.59     29.33 o 
  -8  14   3      507.54      651.33     67.36 o 
  -7  14   3      157.09      209.69     32.59 o 
  -6  14   3      338.06      303.66     36.94 o 
  -5  14   3      476.08      469.72     39.66 o 
  -4  14   3       83.59       66.98     10.73 o 
  -3  14   3      550.69      533.24     36.47 o 
  -2  14   3      179.69      193.81     14.32 o 
  -1  14   3      487.01      466.62     21.64 o 
   0  14   3       12.43        7.05      3.39 o 
   1  14   3      480.20      461.41     19.40 o 
   2  14   3      258.30      255.42     12.51 o 
   3  14   3      491.61      482.28     23.32 o 
   4  14   3      113.22       98.26     10.27 o 
   5  14   3      440.66      453.30     26.20 o 
   6  14   3      249.50      191.04     19.10 o 
   7  14   3      168.08      176.39     18.94 o 
   8  14   3      505.27      607.72     41.45 o 
   9  14   3      123.99      138.98     31.73 o 
  10  14   3      501.30      492.75     37.66 o 
  11  14   3       52.31       51.61     21.73 o 
  -9  15   3      568.68      484.02     55.41 o 
  -8  15   3      537.80      662.74     68.99 o 
  -7  15   3      326.15      286.82     40.20 o 
  -6  15   3      945.33      906.10     86.37 o 
  -5  15   3      721.84      852.92     56.23 o 
  -4  15   3      992.64      915.34     59.12 o 
  -3  15   3      788.77      780.19     68.66 o 
  -2  15   3      495.30      473.07     26.36 o 
  -1  15   3     2040.99     2141.17    100.69 o 
   0  15   3      388.17      333.28     20.23 o 
   1  15   3     2137.94     2223.92     91.38 o 
   2  15   3      392.85      392.67     20.00 o 
   3  15   3      777.95      770.37     35.44 o 
   4  15   3      905.70      879.04     45.32 o 
   5  15   3      698.53      759.66     37.71 o 
   6  15   3      868.95      878.64     40.41 o 
   7  15   3      291.45      279.61     21.00 o 
   8  15   3      472.15      486.02     35.12 o 
   9  15   3      614.37      663.65     38.75 o 
  10  15   3       73.10       67.36     22.82 o 
  -9  16   3       50.83       43.46     20.10 o 
  -8  16   3      168.69      162.43     30.96 o 
  -7  16   3      124.11       71.71     20.64 o 
  -6  16   3      202.61      233.59     35.31 o 
  -5  16   3       32.34       18.47      9.22 o 
  -4  16   3      624.69      653.80     35.26 o 
  -3  16   3      140.74      134.24     12.66 o 
  -2  16   3     1479.95     1637.30     78.53 o 
  -1  16   3      169.12      178.54     23.47 o 
   0  16   3     1069.97      980.68     49.27 o 
   1  16   3      177.21      195.40     32.87 o 
   2  16   3     1490.52     1528.72     64.26 o 
   3  16   3      138.41      148.11     13.41 o 
   4  16   3      626.01      588.21     45.87 o 
   5  16   3       19.85       22.72      6.38 o 
   6  16   3      235.11      218.83     16.16 o 
   7  16   3      130.28      146.51     15.25 o 
   8  16   3      157.63      163.32     23.86 o 
   9  16   3       57.63       60.95     12.01 o 
  -8  17   3       29.01       20.64     16.30 o 
  -7  17   3       66.30       56.50     19.56 o 
  -6  17   3        3.47        2.17     12.49 o 
  -5  17   3        7.74       16.73      9.41 o 
  -4  17   3       11.39        0.34      6.87 o 
  -3  17   3        2.86        5.96      6.06 o 
  -2  17   3        1.01       -3.55      4.96 o 
  -1  17   3       16.15       19.62      6.89 o 
   0  17   3       82.20       86.08     15.81 o 
   1  17   3       15.76       18.76      6.73 o 
   2  17   3        0.90        1.59      4.92 o 
   3  17   3        2.71        1.42      5.40 o 
   4  17   3       11.71        8.92      5.73 o 
   5  17   3        7.03       -0.63      5.76 o 
   6  17   3        3.20        2.01      5.87 o 
   7  17   3       66.59       74.99     12.17 o 
   8  17   3       27.74       32.03     17.03 o 
   9  17   3       21.11        6.52     16.30 o 
  -7  18   3       66.41       65.19     22.27 o 
  -6  18   3      192.01      198.06     29.06 o 
  -5  18   3       79.10       67.44     13.15 o 
  -4  18   3      129.30      140.39     17.56 o 
  -3  18   3      272.66      308.71     31.92 o 
  -2  18   3       28.22       24.19      7.43 o 
  -1  18   3       11.62        7.42      6.27 o 
   0  18   3       27.81       43.98     11.65 o 
   1  18   3       11.31        6.11      6.06 o 
   2  18   3       13.08       15.41      6.94 o 
   3  18   3      288.77      262.59     19.37 o 
   4  18   3      102.26      103.90     11.30 o 
   5  18   3       65.38       67.76      9.52 o 
   6  18   3      209.89      203.64     16.33 o 
   7  18   3       58.67       38.53     10.44 o 
   8  18   3      204.72      191.76     36.40 o 
  -6  19   3      546.27      659.48     61.93 o 
  -5  19   3      496.94      641.69     49.98 o 
  -4  19   3      788.28      826.17     54.40 o 
  -3  19   3      255.56      310.72     39.93 o 
  -2  19   3       36.47       28.63      8.33 o 
  -1  19   3      164.68      193.75     16.59 o 
   0  19   3        5.49       -0.70      6.31 o 
   1  19   3      141.55      151.99     14.91 o 
   2  19   3       57.83       39.42      9.19 o 
   3  19   3      365.59      377.10     24.35 o 
   4  19   3      738.35      737.08     36.15 o 
   5  19   3      483.98      481.24     31.54 o 
   6  19   3      503.51      476.81     40.56 o 
  -5  20   3      218.32      227.61     34.22 o 
  -4  20   3      197.86      225.44     32.05 o 
  -3  20   3      195.63      186.52     21.64 o 
  -2  20   3     1045.87     1042.45     99.95 o 
  -1  20   3       56.05       40.44      9.30 o 
   0  20   3      357.76      375.42     44.03 o 
   1  20   3       33.58       28.14      8.86 o 
   2  20   3     1135.20     1126.61    157.81 o 
   3  20   3      203.51      193.49     22.24 o 
   4  20   3      203.50      192.78     21.70 o 
   5  20   3      196.26      152.84     20.62 o 
  -2  21   3        9.24       12.49     14.12 o 
  -1  21   3       63.41       42.37     17.38 o 
   0  21   3        0.05        3.53      9.99 o 
   1  21   3       60.97       41.78     20.64 o 
   2  21   3        9.02        1.08      9.96 o 
   0   0   4    24268.11    23719.03   1364.59 o 
   1   0   4    33244.15    33989.58   1178.88 o 
   2   0   4     2247.67     2246.52     54.84 o 
   3   0   4    27160.35    27224.52    674.26 o 
   4   0   4     5933.92     5575.18    146.61 o 
   5   0   4     1982.52     1761.67     79.96 o 
   6   0   4     2787.10     3030.68    113.21 o 
   7   0   4     1644.34     1646.23     73.77 o 
   8   0   4     2502.23     2911.69    142.05 o 
   9   0   4       19.83       18.53      7.10 o 
  10   0   4      808.43      878.40     83.11 o 
  11   0   4      295.03      296.60     36.94 o 
  12   0   4     1846.28     1496.05    135.81 o 
  13   0   4       85.52       70.20     14.92 o 
  14   0   4      223.50      251.51     40.20 o 
 -14   1   4      101.98       85.83     23.90 o 
 -13   1   4      382.98      397.10     48.35 o 
 -12   1   4      369.15      373.99     36.40 o 
 -11   1   4      922.56      957.40     51.74 o 
 -10   1   4       75.61      100.31     13.83 o 
  -9   1   4     2434.74     2668.81    159.21 o 
  -8   1   4      569.69      489.04     33.78 o 
  -7   1   4      580.60      592.05     26.18 o 
  -6   1   4     2091.71     2113.15     84.68 o 
  -5   1   4     8088.47     8262.02    242.49 o 
  -4   1   4     6382.64     6488.48    190.38 o 
  -3   1   4     3376.56     3056.64    126.38 o 
  -2   1   4      283.83      313.72     10.41 o 
  -1   1   4     9413.67     8058.43    306.90 o 
   0   1   4    12327.85    12713.30    492.89 o 
   1   1   4     8629.77     8565.85    278.65 o 
   2   1   4      429.08      457.87     14.24 o 
   3   1   4     3053.41     3053.44     90.69 o 
   4   1   4     6269.23     6045.97    189.37 o 
   5   1   4     7771.65     7298.01    248.97 o 
   6   1   4     1779.36     1866.31     73.67 o 
   7   1   4      398.39      360.76     16.72 o 
   8   1   4      496.21      465.99     52.86 o 
   9   1   4     2235.76     2217.54    134.82 o 
  10   1   4       69.27      100.50     20.64 o 
  11   1   4      894.61     1171.74    108.65 o 
  12   1   4      466.90      652.96     67.36 o 
  13   1   4      381.34      355.81     47.80 o 
  14   1   4       82.48       75.75     24.72 o 
 -14   2   4       97.84      110.82     27.70 o 
 -13   2   4        4.97       -4.89     12.49 o 
 -12   2   4      245.45      260.96     26.26 o 
 -11   2   4       17.20       21.16     16.84 o 
 -10   2   4       58.69       56.43     18.68 o 
  -9   2   4        4.45        0.48      4.55 o 
  -8   2   4       21.06       28.76      5.83 o 
  -7   2   4      414.24      446.51     20.49 o 
  -6   2   4       10.10       10.87      3.04 o 
  -5   2   4      163.34      164.89      6.67 o 
  -4   2   4       86.22       91.87      3.92 o 
  -3   2   4      254.91      265.60      9.88 o 
  -2   2   4     1181.71     1233.19     42.23 o 
  -1   2   4      335.08      352.20     12.18 o 
   0   2   4      327.30      350.14     10.99 o 
   1   2   4      346.40      355.10     10.10 o 
   2   2   4     1180.93     1197.66     31.93 o 
   3   2   4      245.00      271.16      8.64 o 
   4   2   4       75.49       78.40      6.70 o 
   5   2   4      166.10      162.98      8.59 o 
   6   2   4        8.02        4.13      1.93 o 
   7   2   4      402.67      404.06     19.45 o 
   8   2   4       16.70       12.47      4.59 o 
   9   2   4        6.18        5.56      4.49 o 
  10   2   4       64.71       78.77     19.01 o 
  11   2   4       19.37       18.47     12.49 o 
  12   2   4      250.04      330.28     45.09 o 
  13   2   4        5.29        6.52     15.75 o 
  14   2   4      106.21      125.20     37.21 o 
 -14   3   4      346.06      283.56     44.00 o 
 -13   3   4      188.88      158.39     43.19 o 
 -12   3   4      656.14      727.25     51.40 o 
 -11   3   4      188.58      173.98     19.96 o 
 -10   3   4      227.39      192.78     20.26 o 
  -9   3   4      225.67      229.90     20.65 o 
  -8   3   4        4.37        7.42      5.17 o 
  -7   3   4     2363.38     2215.09    102.16 o 
  -6   3   4      128.75      120.23      7.14 o 
  -5   3   4     2856.55     2964.10     89.28 o 
  -4   3   4     1422.28     1566.00     56.95 o 
  -3   3   4     1957.99     1989.18    137.80 o 
  -2   3   4     3727.95     3932.42    196.88 o 
  -1   3   4     3604.73     3467.69     99.22 o 
   0   3   4      680.89      685.86     21.21 o 
   1   3   4     3355.75     3390.34     74.20 o 
   2   3   4     4066.82     4318.31    113.33 o 
   3   3   4     2046.99     1992.20     63.07 o 
   4   3   4     1508.44     1581.55     75.66 o 
   5   3   4     3034.18     3230.85    123.36 o 
   6   3   4      108.31      108.01      7.29 o 
   7   3   4     2631.97     2607.85    101.67 o 
   8   3   4       14.80       13.08      4.46 o 
   9   3   4      236.18      267.78     16.99 o 
  10   3   4      252.87      245.88     17.64 o 
  11   3   4      170.34      167.86     28.79 o 
  12   3   4      691.47      539.43     58.67 o 
  13   3   4      173.46      205.34     36.40 o 
  14   3   4      328.08      337.34     48.89 o 
 -14   4   4      481.88      610.59     68.45 o 
 -13   4   4      517.29      518.24     59.21 o 
 -12   4   4      607.29      685.93     61.11 o 
 -11   4   4        5.25        7.14      7.87 o 
 -10   4   4      997.91     1009.08     66.42 o 
  -9   4   4     1208.28     1300.14     82.34 o 
  -8   4   4     2202.14     2095.80    127.67 o 
  -7   4   4      398.52      397.45     18.40 o 
  -6   4   4     6254.15     6332.12    218.68 o 
  -5   4   4     6336.64     6673.50    194.78 o 
  -4   4   4     2304.51     2277.37    109.81 o 
  -3   4   4    12176.42    12460.03    456.59 o 
  -2   4   4     4629.69     4825.97    157.26 o 
  -1   4   4    10016.58     9271.29    244.91 o 
   0   4   4       89.59       85.38      2.99 o 
   1   4   4    10243.05    10257.26    229.85 o 
   2   4   4     4189.31     4359.89    104.29 o 
   3   4   4    12279.95    12086.32    414.19 o 
   4   4   4     2445.27     2427.76     83.68 o 
   5   4   4     6414.64     6080.11    230.72 o 
   6   4   4     6816.08     6621.38    281.12 o 
   7   4   4      421.65      410.03     22.21 o 
   8   4   4     2494.05     2569.49    121.21 o 
   9   4   4     1499.26     1410.63     69.22 o 
  10   4   4     1093.95     1114.51     56.32 o 
  11   4   4        6.77       -6.36      7.04 o 
  12   4   4      614.68      454.68     51.61 o 
  13   4   4      436.80      313.99     45.09 o 
 -14   5   4      143.19      171.12     32.59 o 
 -13   5   4      687.23      770.52     55.66 o 
 -12   5   4       61.62       72.11     14.70 o 
 -11   5   4      662.50      651.33     67.36 o 
 -10   5   4       44.75       53.73     16.57 o 
  -9   5   4     1670.60     1834.68    113.43 o 
  -8   5   4      162.31      159.29     12.56 o 
  -7   5   4     1453.77     1496.90     80.48 o 
  -6   5   4     3202.96     3541.57    119.91 o 
  -5   5   4     1837.62     1961.22     79.94 o 
  -4   5   4     3478.13     3717.38    133.98 o 
  -3   5   4     1862.50     1972.61     79.62 o 
  -2   5   4    10933.24    10838.74    389.95 o 
  -1   5   4     1546.94     1457.98     41.52 o 
   0   5   4     6477.18     6544.43    163.48 o 
   1   5   4     1275.00     1151.24     29.82 o 
   2   5   4    11147.03    10868.39    269.51 o 
   3   5   4     1619.10     1562.00     46.87 o 
   4   5   4     3261.44     2886.26    177.36 o 
   5   5   4     1710.25     1665.36     72.87 o 
   6   5   4     3216.50     3267.87    237.17 o 
   7   5   4     1372.43     1364.04    105.93 o 
   8   5   4      239.09      220.48     17.32 o 
   9   5   4     1547.91     1769.98     85.36 o 
  10   5   4       28.77       23.51      6.66 o 
  11   5   4      590.66      587.79     43.27 o 
  12   5   4       52.07       54.32     19.01 o 
 -14   6   4       12.30       14.12     17.38 o 
 -13   6   4       34.62       38.03     19.01 o 
 -12   6   4       99.61       76.21     23.63 o 
 -11   6   4       27.33       34.19     23.90 o 
 -10   6   4       28.75       29.61      9.41 o 
  -9   6   4        0.42        8.69      6.91 o 
  -8   6   4      214.52      222.66     48.08 o 
  -7   6   4      100.27      114.97     12.66 o 
  -6   6   4      470.51      521.66     22.22 o 
  -5   6   4      185.78      209.68     12.06 o 
  -4   6   4      381.47      378.24     16.97 o 
  -3   6   4       10.81       14.32      1.99 o 
  -2   6   4       99.36       89.04      5.34 o 
  -1   6   4      128.98      146.60      6.76 o 
   0   6   4       88.56       78.78      3.32 o 
   1   6   4      125.71      130.55      3.71 o 
   2   6   4       88.44       80.72      2.86 o 
   3   6   4       18.40       20.56      1.97 o 
   4   6   4      341.62      320.19     14.39 o 
   5   6   4      161.78      162.91      9.89 o 
   6   6   4      441.50      447.84     42.64 o 
   7   6   4       92.71       91.26     14.12 o 
   8   6   4      208.19      195.56     23.36 o 
   9   6   4        2.52        1.43      4.55 o 
  10   6   4       20.04       22.65      6.66 o 
  11   6   4       17.92       14.86      6.85 o 
  12   6   4      101.01       81.45     11.59 o 
  13   6   4       42.65       27.70     18.47 o 
 -13   7   4       20.35        4.35     14.67 o 
 -12   7   4      368.47      396.56     33.80 o 
 -11   7   4        2.94       -1.53      8.35 o 
 -10   7   4      286.68      311.11     26.21 o 
  -9   7   4      227.06      193.61     19.71 o 
  -8   7   4      567.56      579.09     40.47 o 
  -7   7   4     1169.45     1239.36     74.77 o 
  -6   7   4       66.41       73.74     10.79 o 
  -5   7   4      139.30      133.72      8.44 o 
  -4   7   4      158.12      172.24     12.24 o 
  -3   7   4      702.20      730.54     36.41 o 
  -2   7   4       15.78       17.25      2.81 o 
  -1   7   4     1344.38     1340.34     49.29 o 
   0   7   4       83.12       84.19      3.51 o 
   1   7   4     1287.28     1271.08     28.36 o 
   2   7   4       29.26       29.57      1.75 o 
   3   7   4      727.70      667.36     19.41 o 
   4   7   4      170.00      181.97      7.95 o 
   5   7   4      170.03      156.78     12.99 o 
   6   7   4       37.14       35.31      8.15 o 
   7   7   4     1159.43     1133.17     89.09 o 
   8   7   4      571.48      538.34     47.26 o 
   9   7   4      195.09      183.38     17.40 o 
  10   7   4      279.72      272.48     20.43 o 
  11   7   4        0.06       -3.14      5.85 o 
  12   7   4      408.63      463.91     28.85 o 
  13   7   4       11.29        9.93     11.50 o 
 -13   8   4       16.38       13.58     15.75 o 
 -12   8   4       54.40       80.94     22.82 o 
 -11   8   4      339.28      376.18     55.41 o 
 -10   8   4     1071.51     1043.38     68.85 o 
  -9   8   4     1386.28     1416.54     89.46 o 
  -8   8   4     2113.58     2287.65    184.97 o 
  -7   8   4     1271.87     1297.20     81.37 o 
  -6   8   4     2052.10     2002.81    133.05 o 
  -5   8   4      614.21      638.33     27.74 o 
  -4   8   4     1467.54     1358.24     49.83 o 
  -3   8   4      108.45      104.03      7.42 o 
  -2   8   4     1378.68     1343.98     72.45 o 
  -1   8   4     3888.82     3955.69    142.01 o 
   0   8   4    19785.19    20431.03    599.96 o 
   1   8   4     4007.76     3809.82     93.38 o 
   2   8   4     1487.88     1481.63     34.33 o 
   3   8   4      122.47      113.12      4.64 o 
   4   8   4     1790.96     1723.10     49.42 o 
   5   8   4      766.90      752.10     44.30 o 
   6   8   4     2399.23     2322.84    175.46 o 
   7   8   4     1233.10     1240.19     97.24 o 
   8   8   4     2336.90     2248.96    171.66 o 
   9   8   4     1435.75     1331.45    105.93 o 
  10   8   4     1169.03     1095.71     55.63 o 
  11   8   4      421.90      462.63     53.69 o 
  12   8   4      122.90      127.56     13.91 o 
  13   8   4       26.66       13.80     11.67 o 
 -13   9   4      241.26      242.28     37.48 o 
 -12   9   4        6.67        1.65      9.79 o 
 -11   9   4      554.69      633.55     37.30 o 
 -10   9   4       98.50      105.72     12.51 o 
  -9   9   4      872.50      934.23     65.27 o 
  -8   9   4      897.92      780.17     52.73 o 
  -7   9   4     2709.38     2521.85    152.17 o 
  -6   9   4     1209.80     1259.22     62.20 o 
  -5   9   4      260.95      246.10     32.14 o 
  -4   9   4     2307.50     2462.32     87.92 o 
  -3   9   4     1064.58     1044.97     53.08 o 
  -2   9   4     8005.22     8038.93    317.08 o 
  -1   9   4     2831.79     2942.90    106.67 o 
   0   9   4     9522.91     9305.68    253.79 o 
   1   9   4     2824.91     2798.94     73.22 o 
   2   9   4     8085.14     7766.91    192.30 o 
   3   9   4     1167.76     1125.58     33.19 o 
   4   9   4     2577.28     2669.25     88.63 o 
   5   9   4      377.27      317.11     17.81 o 
   6   9   4     1289.77     1342.86    104.84 o 
   7   9   4     2862.76     2829.67    213.49 o 
   8   9   4      941.42     1004.97     80.94 o 
   9   9   4      851.61      795.83     67.36 o 
  10   9   4       53.55       53.08      9.49 o 
  11   9   4      510.51      546.51     31.99 o 
  12   9   4       12.01        8.45      6.81 o 
  13   9   4      177.48      160.68     21.01 o 
 -12  10   4      180.13      155.09     21.46 o 
 -11  10   4        6.83        4.47      8.48 o 
 -10  10   4      341.50      326.94     27.64 o 
  -9  10   4       27.22       13.35      9.78 o 
  -8  10   4      486.42      531.39     39.66 o 
  -7  10   4      124.84      103.14     13.81 o 
  -6  10   4      737.89      796.21     52.79 o 
  -5  10   4      125.76      131.34     11.32 o 
  -4  10   4      502.96      530.92     28.90 o 
  -3  10   4      423.70      402.67     18.84 o 
  -2  10   4      229.26      231.98     10.69 o 
  -1  10   4      907.61      903.31     34.54 o 
   0  10   4      481.02      461.74     15.42 o 
   1  10   4      893.17      919.51     31.52 o 
   2  10   4      166.20      158.23      6.55 o 
   3  10   4      395.66      398.82     14.08 o 
   4  10   4      456.40      466.17     17.71 o 
   5  10   4      131.32      133.12     13.69 o 
   6  10   4      715.25      806.15     65.73 o 
   7  10   4      159.15      166.77     21.73 o 
   8  10   4      476.24      488.36     44.00 o 
   9  10   4       14.14       21.74      8.22 o 
  10  10   4      321.10      335.66     43.19 o 
  11  10   4        5.57        3.26      6.84 o 
  12  10   4      137.38      123.46     14.62 o 
  13  10   4       27.96       25.53     18.47 o 
 -12  11   4       12.27       13.48     14.12 o 
 -11  11   4       35.17       23.63     10.76 o 
 -10  11   4      172.67      178.37     16.82 o 
  -9  11   4      103.70       84.57     13.98 o 
  -8  11   4      204.69      202.36     23.63 o 
  -7  11   4       56.38       51.61     11.14 o 
  -6  11   4      278.61      318.64     26.29 o 
  -5  11   4      189.55      190.90     19.19 o 
  -4  11   4       18.72       13.28      5.19 o 
  -3  11   4      301.57      289.68     25.58 o 
  -2  11   4       64.04       69.40      7.14 o 
  -1  11   4      103.23      113.89      7.81 o 
   0  11   4        2.54        4.21      2.22 o 
   1  11   4       95.63      102.99      7.57 o 
   2  11   4       51.01       54.14      4.54 o 
   3  11   4      320.95      343.92     12.73 o 
   4  11   4       19.03       16.55      3.76 o 
   5  11   4      167.03      179.69     11.85 o 
   6  11   4      276.14      282.01     39.38 o 
   7  11   4       42.04       65.54     18.74 o 
   8  11   4      220.00      206.46     20.10 o 
   9  11   4       91.43       87.45     33.68 o 
  10  11   4      159.15      171.47     19.71 o 
  11  11   4       27.39       12.81     10.94 o 
  12  11   4       10.31       12.31     10.57 o 
 -11  12   4      196.80      171.48     21.68 o 
 -10  12   4      289.48      289.43     28.80 o 
  -9  12   4      570.40      675.99     62.74 o 
  -8  12   4      127.20      103.96     19.56 o 
  -7  12   4      373.23      318.27     27.65 o 
  -6  12   4      708.50      656.68     88.82 o 
  -5  12   4      540.19      615.00     50.21 o 
  -4  12   4     2143.92     2131.87    104.37 o 
  -3  12   4      268.99      231.35     17.81 o 
  -2  12   4     1867.86     1939.60     94.77 o 
  -1  12   4        1.65        2.39      2.62 o 
   0  12   4      796.65      762.52     26.95 o 
   1  12   4       15.32       12.27      2.97 o 
   2  12   4     2116.91     2084.02     69.10 o 
   3  12   4      170.84      153.23      9.55 o 
   4  12   4     2269.53     2246.87     83.40 o 
   5  12   4      588.05      567.28     26.89 o 
   6  12   4      715.18      712.52     37.91 o 
   7  12   4      436.11      465.41     27.23 o 
   8  12   4      193.16      182.12     15.90 o 
   9  12   4      526.06      471.56     29.71 o 
  10  12   4      366.08      426.33     26.99 o 
  11  12   4      184.84      204.08     16.29 o 
 -11  13   4      405.23      519.87     59.21 o 
 -10  13   4      176.89       75.29     15.35 o 
  -9  13   4      382.64      416.36     35.11 o 
  -8  13   4      119.44      131.03     22.82 o 
  -7  13   4      409.93      374.55     35.58 o 
  -6  13   4      997.35     1022.77     67.19 o 
  -5  13   4     1514.06     1645.99     82.53 o 
  -4  13   4     1391.19     1499.57     74.82 o 
  -3  13   4     2397.50     2369.19    115.05 o 
  -2  13   4     3464.58     3581.13    144.57 o 
  -1  13   4     1640.57     1514.97     63.07 o 
   0  13   4     1411.04     1413.40     53.60 o 
   1  13   4     1962.38     2024.56     74.70 o 
   2  13   4     3386.41     3314.54    135.22 o 
   3  13   4     2622.96     2808.44    103.56 o 
   4  13   4     1565.68     1552.45     70.41 o 
   5  13   4     1683.80     1689.05     71.34 o 
   6  13   4     1055.41     1157.53     58.60 o 
   7  13   4      364.54      354.55     36.92 o 
   8  13   4       86.79       80.99     11.38 o 
   9  13   4      528.10      538.73     32.01 o 
  10  13   4      157.15      160.24     27.40 o 
  11  13   4      467.44      496.51     59.76 o 
 -10  14   4      315.38      308.84     31.88 o 
  -9  14   4       66.68       60.69     14.40 o 
  -8  14   4      283.62      302.99     55.41 o 
  -7  14   4       88.31       91.70     14.78 o 
  -6  14   4      354.35      358.08     35.04 o 
  -5  14   4      303.95      327.04     27.08 o 
  -4  14   4      410.82      493.01     34.75 o 
  -3  14   4      819.35      811.35     52.41 o 
  -2  14   4      165.01      184.30     13.45 o 
  -1  14   4     1338.99     1298.84    104.10 o 
   0  14   4      184.08      198.50     12.42 o 
   1  14   4     1318.86     1264.89     63.98 o 
   2  14   4      187.08      195.85     13.01 o 
   3  14   4      830.84      820.54     41.63 o 
   4  14   4      422.21      438.75     22.19 o 
   5  14   4      304.76      295.89     17.08 o 
   6  14   4      273.54      295.32     20.86 o 
   7  14   4      133.40      131.33     13.94 o 
   8  14   4      254.82      263.26     20.59 o 
   9  14   4       43.60       44.19      9.68 o 
  10  14   4      303.33      301.20     23.63 o 
  11  14   4       24.79       10.32     16.84 o 
  -9  15   4        1.01       -9.78     13.04 o 
  -8  15   4       60.86       37.48     16.30 o 
  -7  15   4       13.24       -8.15      8.15 o 
  -6  15   4       67.67      103.21     23.36 o 
  -5  15   4       19.75       28.25     13.58 o 
  -4  15   4       68.30       82.16     12.77 o 
  -3  15   4       11.55       11.10      5.71 o 
  -2  15   4        2.22        4.68      4.49 o 
  -1  15   4       29.04       29.55      6.48 o 
   0  15   4        5.15        8.34      4.91 o 
   1  15   4       32.42       30.11      5.56 o 
   2  15   4        2.86       -2.88      3.63 o 
   3  15   4       13.25        7.91      4.66 o 
   4  15   4       66.69       60.72      9.25 o 
   5  15   4       17.84       10.47      5.69 o 
   6  15   4       72.59       73.22     10.31 o 
   7  15   4       13.18       19.61     11.77 o 
   8  15   4       59.76       49.28     10.14 o 
   9  15   4        1.57       -0.99      7.92 o 
  10  15   4       50.85       22.31     12.48 o 
  -8  16   4      210.59      195.02     33.68 o 
  -7  16   4      219.74      237.39     36.94 o 
  -6  16   4       98.23       76.60     20.10 o 
  -5  16   4       38.37       28.79     13.58 o 
  -4  16   4      337.78      374.95     28.23 o 
  -3  16   4       89.99       94.94     10.71 o 
  -2  16   4      470.76      455.45     25.96 o 
  -1  16   4       30.07       23.70      6.60 o 
   0  16   4      179.76      193.55     15.34 o 
   1  16   4       18.30       26.85      7.12 o 
   2  16   4      489.33      529.57     25.90 o 
   3  16   4      125.79      140.44     11.79 o 
   4  16   4      357.39      390.81     21.18 o 
   5  16   4       15.26       17.27      6.16 o 
   6  16   4      106.43      102.17     11.29 o 
   7  16   4      252.18      253.90     21.08 o 
   8  16   4      210.70      223.78     19.74 o 
   9  16   4       89.73       75.71     12.54 o 
  -7  17   4      640.24      605.16     65.19 o 
  -6  17   4       48.65       17.93     14.67 o 
  -5  17   4     1486.23     1442.25     86.34 o 
  -4  17   4      728.90      861.08     76.87 o 
  -3  17   4      430.84      456.46     32.59 o 
  -2  17   4      124.35      130.66     15.43 o 
  -1  17   4      132.87      131.03     15.14 o 
   0  17   4      842.93      811.94     42.34 o 
   1  17   4      104.87      109.04     14.50 o 
   2  17   4      173.56      166.48     12.89 o 
   3  17   4      484.77      498.49     25.45 o 
   4  17   4      668.52      702.15     57.63 o 
   5  17   4     1552.04     1564.68     67.67 o 
   6  17   4       31.97       28.96      7.95 o 
   7  17   4      782.18      820.14     55.66 o 
   8  17   4      203.74      188.85     18.63 o 
  -6  18   4      186.69      125.85     17.94 o 
  -5  18   4      411.65      442.94     40.20 o 
  -4  18   4      280.99      308.94     26.59 o 
  -3  18   4      703.86      711.95     56.50 o 
  -2  18   4      401.71      428.21     50.25 o 
  -1  18   4      633.88      718.01     40.68 o 
   0  18   4        1.85       -5.74      5.74 o 
   1  18   4      641.06      700.91     52.91 o 
   2  18   4      384.71      432.98     26.26 o 
   3  18   4      743.98      724.80     54.42 o 
   4  18   4      267.96      242.96     25.09 o 
   5  18   4      365.08      421.28     23.88 o 
   6  18   4      232.58      270.81     22.27 o 
   7  18   4      197.19      179.81     18.17 o 
  -6  19   4        2.01       16.84     15.75 o 
  -5  19   4       32.33       34.03     12.10 o 
  -4  19   4       16.15       11.96     10.73 o 
  -3  19   4       10.90        4.44      8.81 o 
  -2  19   4       53.45       48.55     12.48 o 
  -1  19   4       12.56        4.89      8.45 o 
   0  19   4       18.31        8.56      7.84 o 
   1  19   4       11.84        5.31      7.20 o 
   2  19   4       58.29       71.49     16.34 o 
   3  19   4       13.05        8.59      7.25 o 
   4  19   4       16.69       10.19      7.01 o 
   5  19   4       30.56       32.16      8.45 o 
   6  19   4        2.17       -3.58      8.14 o 
  -4  20   4       77.91       63.56     19.56 o 
  -3  20   4      116.77      112.61     18.20 o 
  -2  20   4      135.99      161.85     19.37 o 
  -1  20   4        4.66       -3.64      8.20 o 
   0  20   4       90.23       88.65     18.20 o 
   1  20   4        6.47        9.90      7.39 o 
   2  20   4      117.52       63.64     12.86 o 
   3  20   4      142.41      138.37     14.84 o 
   4  20   4       69.95       52.05     14.67 o 
   5  20   4      108.59       54.32     20.10 o 
  -1  21   4      300.30      294.97     36.94 o 
   0  21   4        3.37       -3.80     12.49 o 
   1  21   4      295.45      287.37     36.94 o 
   1   0   5       94.04      102.66      3.31 o 
   2   0   5       54.69       58.92      2.33 o 
   3   0   5      572.35      594.04     15.65 o 
   4   0   5      143.15      143.15      5.94 o 
   5   0   5      559.35      561.75     29.44 o 
   6   0   5      188.99      195.18      7.70 o 
   7   0   5        9.85        8.04      2.53 o 
   8   0   5       23.70       30.04      5.91 o 
   9   0   5      432.93      437.33     79.04 o 
  10   0   5       82.65       55.46     27.16 o 
  11   0   5       10.65       16.03      8.83 o 
  12   0   5      178.25      184.03     21.68 o 
  13   0   5      236.42      232.51     26.50 o 
  14   0   5       16.83       32.59     17.93 o 
 -14   1   5       72.26       70.08     22.82 o 
 -13   1   5       72.90       86.92     22.82 o 
 -12   1   5      492.00      543.43     73.34 o 
 -11   1   5      372.70      325.42     27.85 o 
 -10   1   5      816.80      876.93     58.73 o 
  -9   1   5      502.98      541.49     30.83 o 
  -8   1   5     1265.29     1249.57     63.54 o 
  -7   1   5      418.86      421.90     22.94 o 
  -6   1   5     1595.01     1566.55     55.29 o 
  -5   1   5     3807.64     3739.16    131.77 o 
  -4   1   5     6562.38     6578.03    186.89 o 
  -3   1   5     3592.07     3384.03    102.98 o 
  -2   1   5     2845.23     2639.77     75.85 o 
  -1   1   5     2957.10     2929.97    139.85 o 
   0   1   5       54.19       60.81      2.88 o 
   1   1   5     2648.48     2690.06     82.21 o 
   2   1   5     3110.72     3121.89     77.16 o 
   3   1   5     3503.26     3314.56    108.28 o 
   4   1   5     6692.99     6986.07    222.65 o 
   5   1   5     3719.51     3673.63    107.64 o 
   6   1   5     1443.04     1436.72     47.52 o 
   7   1   5      418.71      400.63     26.74 o 
   8   1   5     1355.63     1330.60     93.14 o 
   9   1   5      424.53      413.59     30.91 o 
  10   1   5      948.76      623.63     63.01 o 
  11   1   5      350.41      337.78     28.60 o 
  12   1   5      534.49      652.68     48.01 o 
  13   1   5       58.75       37.86     29.06 o 
  14   1   5       64.51       52.66     20.91 o 
 -14   2   5      521.89      500.31     59.76 o 
 -13   2   5     1039.42     1212.48    117.34 o 
 -12   2   5     2130.64     1779.07    162.97 o 
 -11   2   5     2371.97     2695.40    164.90 o 
 -10   2   5      980.86      990.97     56.49 o 
  -9   2   5     1521.80     1608.44     81.51 o 
  -8   2   5      749.90      774.83     41.15 o 
  -7   2   5     2014.55     2027.54     86.41 o 
  -6   2   5     1229.24     1340.08     41.34 o 
  -5   2   5     3928.49     4162.24    124.92 o 
  -4   2   5     2402.99     2346.12     72.68 o 
  -3   2   5     3325.69     3230.87    107.24 o 
  -2   2   5     5516.63     5777.98    156.19 o 
  -1   2   5     8839.42     9006.30    211.96 o 
   0   2   5        7.77        9.80      1.34 o 
   1   2   5     9906.91    10247.05    265.03 o 
   2   2   5     5035.44     5219.20    129.71 o 
   3   2   5     3752.79     3915.24    131.11 o 
   4   2   5     2254.36     2266.26     79.33 o 
   5   2   5     3931.98     3886.19    114.82 o 
   6   2   5     1549.48     1580.96     62.18 o 
   7   2   5     1631.37     1662.77     66.46 o 
   8   2   5      678.56      733.45     38.01 o 
   9   2   5     1657.65     1815.00    116.24 o 
  10   2   5      907.17     1041.37     96.69 o 
  11   2   5     2519.91     2897.58    249.34 o 
  12   2   5     1954.26     2026.77    143.68 o 
  13   2   5     1028.55     1184.66     80.47 o 
  14   2   5      626.49      545.94     63.01 o 
 -14   3   5      641.88      696.42     75.51 o 
 -13   3   5      157.24      174.92     32.05 o 
 -12   3   5      790.88      917.41     62.40 o 
 -11   3   5      347.04      390.16     31.09 o 
 -10   3   5     1244.00     1238.80     79.24 o 
  -9   3   5     1044.40     1121.07     71.98 o 
  -8   3   5      899.58      863.77     56.23 o 
  -7   3   5     2786.75     2788.11    143.33 o 
  -6   3   5     4520.63     4364.87    168.86 o 
  -5   3   5     2400.68     2521.84     76.23 o 
  -4   3   5     2571.05     2559.28     78.51 o 
  -3   3   5     1627.53     1727.69     58.07 o 
  -2   3   5     3413.94     3554.33    133.93 o 
  -1   3   5     2310.40     2532.21     70.96 o 
   0   3   5        6.21        6.33      1.16 o 
   1   3   5     2010.84     2207.53     53.86 o 
   2   3   5     3838.91     3987.48     94.87 o 
   3   3   5     1646.24     1596.63     48.98 o 
   4   3   5     2510.62     2427.42     77.60 o 
   5   3   5     2528.56     2458.81    142.02 o 
   6   3   5     4122.65     3620.21    140.61 o 
   7   3   5     3125.41     3217.37    125.61 o 
   8   3   5      803.56      860.68     43.50 o 
   9   3   5      954.25      876.73     44.96 o 
  10   3   5     1127.47     1234.86     62.14 o 
  11   3   5      358.98      427.52     48.35 o 
  12   3   5      762.97      854.50     84.74 o 
  13   3   5      197.39      202.19     33.41 o 
  14   3   5      545.98      545.40     63.56 o 
 -14   4   5       72.98       69.53     23.36 o 
 -13   4   5        2.07       -1.63     14.12 o 
 -12   4   5       41.91       76.60     21.19 o 
 -11   4   5       29.05       29.64     14.67 o 
 -10   4   5       90.97       74.96     12.61 o 
  -9   4   5      212.80      233.79     21.19 o 
  -8   4   5       97.97       99.54     19.83 o 
  -7   4   5      393.66      385.19     15.68 o 
  -6   4   5      748.53      765.56     28.48 o 
  -5   4   5      133.95      145.54      7.12 o 
  -4   4   5      254.56      269.22     13.07 o 
  -3   4   5      515.79      498.55     19.60 o 
  -2   4   5      706.28      743.88     24.10 o 
  -1   4   5      248.83      247.60      8.02 o 
   0   4   5       43.36       40.32      1.98 o 
   1   4   5      255.84      241.12      6.21 o 
   2   4   5      702.54      712.39     19.63 o 
   3   4   5      487.49      473.29     15.40 o 
   4   4   5      273.92      272.92     11.27 o 
   5   4   5      125.60      125.12      7.49 o 
   6   4   5      761.43      787.67     32.20 o 
   7   4   5      392.20      402.45     18.59 o 
   8   4   5       92.93       86.10      8.96 o 
   9   4   5      238.33      271.58     17.66 o 
  10   4   5       91.90       79.70     16.10 o 
  11   4   5       36.32       37.21      8.60 o 
  12   4   5       34.88       34.77     17.38 o 
  13   4   5        3.86       10.77     12.77 o 
  14   4   5       64.74       67.90     23.36 o 
 -14   5   5      315.47      278.13     43.46 o 
 -13   5   5      279.43      269.98     41.29 o 
 -12   5   5       97.47      132.55     27.70 o 
 -11   5   5       58.14       63.44     12.83 o 
 -10   5   5      333.96      358.60     28.95 o 
  -9   5   5      209.37      246.96     21.42 o 
  -8   5   5      410.87      426.04     30.83 o 
  -7   5   5      365.16      360.38     14.97 o 
  -6   5   5     1677.10     1720.86     61.53 o 
  -5   5   5      792.01      908.36     39.49 o 
  -4   5   5      890.22      941.28     40.44 o 
  -3   5   5     1116.45      967.27     40.81 o 
  -2   5   5     4178.35     4359.21    157.95 o 
  -1   5   5     3416.24     3338.21     88.37 o 
   0   5   5      480.25      442.35     11.52 o 
   1   5   5     3403.57     3325.44     74.74 o 
   2   5   5     4272.56     4251.56    106.17 o 
   3   5   5     1021.14      949.66     27.55 o 
   4   5   5      965.98      929.90     33.70 o 
   5   5   5      782.61      770.69     31.32 o 
   6   5   5     1648.11     1605.36     63.44 o 
   7   5   5      337.44      348.61     24.51 o 
   8   5   5      510.61      495.13     49.48 o 
   9   5   5      165.47      176.65     17.01 o 
  10   5   5      304.97      281.12     19.41 o 
  11   5   5       58.36       45.72     11.29 o 
  12   5   5       80.71       74.97     20.64 o 
  14   5   5      260.15      303.12     45.09 o 
 -13   6   5      610.79      611.67     67.90 o 
 -12   6   5      260.23      241.19     38.03 o 
 -11   6   5      421.20      394.38     46.72 o 
 -10   6   5      874.47      982.87     64.86 o 
  -9   6   5     2455.27     2442.98    149.15 o 
  -8   6   5     2073.91     2101.95    128.01 o 
  -7   6   5     2579.80     2478.37    152.92 o 
  -6   6   5     2190.27     2061.28    136.68 o 
  -5   6   5     2284.04     2335.84    119.34 o 
  -4   6   5      199.69      197.91      9.95 o 
  -3   6   5      778.81      697.21     26.68 o 
  -2   6   5     1039.07      952.48     40.82 o 
  -1   6   5     4662.57     4525.47    119.15 o 
   0   6   5      200.59      203.90      5.98 o 
   1   6   5     5232.24     5213.71    113.25 o 
   2   6   5      881.46      811.82     19.34 o 
   3   6   5      957.38      909.71     27.00 o 
   4   6   5      114.52      106.18      6.46 o 
   5   6   5     2639.55     2721.01    105.15 o 
   6   6   5     2098.91     1955.07     87.99 o 
   7   6   5     2497.30     2530.55    144.24 o 
   8   6   5     1925.50     1845.53    107.27 o 
   9   6   5     2633.20     2745.37    130.03 o 
  10   6   5      803.81      776.77     41.39 o 
  11   6   5      486.56      539.40     31.11 o 
  12   6   5      260.70      257.50     23.81 o 
  13   6   5      577.44      726.30     76.05 o 
 -13   7   5      307.87      302.03     45.09 o 
 -12   7   5      420.23      394.38     48.35 o 
 -11   7   5      200.36      205.34     33.14 o 
 -10   7   5     1289.61     1443.64     91.92 o 
  -9   7   5     1391.85     1433.61     90.59 o 
  -8   7   5     3123.11     3364.17    201.94 o 
  -7   7   5     1846.09     1783.99    108.99 o 
  -6   7   5     2281.36     2235.75    204.05 o 
  -5   7   5       81.07       98.69      8.46 o 
  -4   7   5      104.54       94.88      6.63 o 
  -3   7   5       48.77       55.87      4.16 o 
  -2   7   5       79.98       69.56      5.29 o 
  -1   7   5       50.88       64.07      3.77 o 
   0   7   5     6554.34     6664.81    191.21 o 
   1   7   5       88.66      101.45      3.67 o 
   2   7   5      105.21      100.04      3.63 o 
   3   7   5       71.04       71.44      3.52 o 
   4   7   5       28.33       21.85      2.83 o 
   5   7   5      137.95      150.62      9.10 o 
   6   7   5     1906.13     1747.64    101.16 o 
   7   7   5     1867.80     1844.87    107.04 o 
   8   7   5     3077.52     3137.18    178.28 o 
   9   7   5     1440.69     1347.48     66.90 o 
  10   7   5     1217.93     1221.60     61.90 o 
  11   7   5      216.75      238.62     19.41 o 
  12   7   5      479.73      430.50     46.67 o 
  13   7   5      335.74      448.71     52.69 o 
 -13   8   5       12.12        9.33     10.56 o 
 -12   8   5        9.88        2.72     14.67 o 
 -11   8   5      176.17      196.65     33.14 o 
 -10   8   5      174.71      161.87     19.49 o 
  -9   8   5      464.09      528.85     37.07 o 
  -8   8   5      236.63      246.56     17.51 o 
  -7   8   5      931.23      919.74     77.41 o 
  -6   8   5      406.78      448.57     31.67 o 
  -5   8   5      459.10      453.63     24.48 o 
  -4   8   5       26.49       19.60      4.13 o 
  -3   8   5      266.72      257.88     13.13 o 
  -2   8   5      846.93      828.64     34.72 o 
  -1   8   5     1075.97     1091.56     36.90 o 
   0   8   5     1912.09     2057.55     52.02 o 
   1   8   5     1131.25     1104.49     26.92 o 
   2   8   5      879.54      867.97     22.76 o 
   3   8   5      238.01      230.99      6.92 o 
   4   8   5       42.19       37.89      3.08 o 
   5   8   5      369.75      312.26     35.31 o 
   6   8   5      416.87      380.32     26.45 o 
   7   8   5      886.92      912.39     55.76 o 
   8   8   5      256.05      263.24     21.11 o 
   9   8   5      425.75      421.21     30.38 o 
  10   8   5      195.03      216.58     23.22 o 
  11   8   5      189.44      205.85     17.58 o 
  12   8   5       12.60        4.79      7.71 o 
  13   8   5        4.58       10.92     10.67 o 
 -13   9   5       18.01       32.05     20.10 o 
 -12   9   5       52.13       70.64     14.88 o 
 -11   9   5       12.87        9.72      9.51 o 
 -10   9   5      225.87      224.13     24.05 o 
  -9   9   5       82.17       91.64     11.08 o 
  -8   9   5      260.62      258.00     22.58 o 
  -7   9   5      144.44      185.30     21.73 o 
  -6   9   5      179.85      211.71     20.55 o 
  -5   9   5       28.97       29.75      7.81 o 
  -4   9   5       56.28       60.19      6.84 o 
  -3   9   5      322.26      343.11     22.97 o 
  -2   9   5      896.58      897.37     45.02 o 
  -1   9   5     1258.13     1243.62     46.11 o 
   0   9   5     2781.28     2552.84     70.75 o 
   1   9   5     1221.23     1256.78     32.28 o 
   2   9   5      909.53      917.63     23.00 o 
   3   9   5      301.18      286.44      8.81 o 
   4   9   5       54.72       57.92      5.25 o 
   5   9   5       14.45       10.97      3.87 o 
   6   9   5      229.75      224.45     18.65 o 
   7   9   5      168.98      168.19     16.71 o 
   8   9   5      240.32      246.90     28.79 o 
   9   9   5       79.39       50.86     10.43 o 
  10   9   5      190.60      192.97     16.55 o 
  11   9   5       14.75       11.92      7.80 o 
  12   9   5       33.50       37.53      9.68 o 
  13   9   5       25.05       18.24     11.12 o 
 -12  10   5      106.02      111.79     18.17 o 
 -11  10   5      217.09      226.33     25.27 o 
 -10  10   5      551.24      684.20     49.10 o 
  -9  10   5      801.44      860.89     58.15 o 
  -8  10   5     1019.24     1051.71     68.71 o 
  -7  10   5     2168.95     2427.36    147.23 o 
  -6  10   5     1643.87     1569.13     98.07 o 
  -5  10   5     1797.78     1762.74    108.25 o 
  -4  10   5     1497.34     1451.15     71.96 o 
  -3  10   5     1498.38     1520.33     90.23 o 
  -2  10   5      695.61      730.18     32.57 o 
  -1  10   5     3252.90     3041.68    126.47 o 
   0  10   5     1689.14     1576.28     51.99 o 
   1  10   5     3171.95     3353.36     99.93 o 
   2  10   5      629.32      674.88     20.66 o 
   3  10   5     1576.52     1532.62     78.05 o 
   4  10   5     1286.11     1232.06     42.44 o 
   5  10   5     2157.42     2267.29     92.63 o 
   6  10   5     1560.95     1496.42     87.47 o 
   7  10   5     2407.12     2481.57    143.68 o 
   8  10   5      937.97      890.11     56.05 o 
   9  10   5      841.24      886.20     56.68 o 
  10  10   5      560.11      567.34     40.03 o 
  11  10   5      203.74      223.33     19.40 o 
  12  10   5       62.88       55.49     15.90 o 
 -12  11   5      566.96      682.84     70.62 o 
 -11  11   5      584.86      625.79     46.84 o 
 -10  11   5      804.25      762.95     53.94 o 
  -9  11   5      423.10      421.85     33.57 o 
  -8  11   5      575.74      596.35     51.06 o 
  -7  11   5     1058.05     1107.69     72.93 o 
  -6  11   5     1716.85     1832.66    112.88 o 
  -5  11   5      777.81      799.82     52.81 o 
  -4  11   5      577.37      574.02     31.20 o 
  -3  11   5       27.03       19.39      4.83 o 
  -2  11   5     1111.69     1017.55     76.33 o 
  -1  11   5      329.74      340.50     17.15 o 
   0  11   5        5.73        4.16      2.55 o 
   1  11   5      304.32      293.03     13.26 o 
   2  11   5      833.15      791.06     28.17 o 
   3  11   5       56.74       42.86      4.38 o 
   4  11   5      564.80      546.95     23.04 o 
   5  11   5      624.77      658.42     30.11 o 
   6  11   5     1893.86     1880.81     90.42 o 
   7  11   5      993.47      983.67     50.29 o 
   8  11   5      649.89      625.56     42.22 o 
   9  11   5      447.86      407.72     57.58 o 
  10  11   5      831.03      876.02     73.61 o 
  11  11   5      597.96      600.12     35.72 o 
  12  11   5      563.46      501.40     60.84 o 
 -11  12   5      227.37      290.66     30.34 o 
 -10  12   5      148.98      127.28     19.19 o 
  -9  12   5      941.37      864.85     73.34 o 
  -8  12   5      199.99      215.05     37.75 o 
  -7  12   5      227.28      267.68     33.95 o 
  -6  12   5       74.24       70.81     12.44 o 
  -5  12   5      885.42      987.27     63.93 o 
  -4  12   5      293.29      283.87     23.09 o 
  -3  12   5      330.88      326.45     19.75 o 
  -2  12   5      163.53      186.33     13.56 o 
  -1  12   5      203.29      195.74     10.31 o 
   0  12   5       33.07       17.39      3.97 o 
   1  12   5      138.62      143.71      8.85 o 
   2  12   5      210.23      233.91     11.72 o 
   3  12   5      294.73      273.51     13.38 o 
   4  12   5      298.40      292.89     14.42 o 
   5  12   5      821.87      786.49     47.91 o 
   6  12   5       81.01       66.88      9.02 o 
   7  12   5      209.51      217.24     17.26 o 
   8  12   5      248.57      267.56     19.58 o 
   9  12   5      807.93      812.84     44.10 o 
  10  12   5      174.53      164.09     16.43 o 
  11  12   5      213.53      204.86     19.37 o 
  12  12   5      180.89      141.78     30.96 o 
 -11  13   5       51.68       30.51     13.38 o 
 -10  13   5       20.95       12.33     11.33 o 
  -9  13   5       24.80       13.98     10.94 o 
  -8  13   5        4.15        0.96      8.42 o 
  -7  13   5       15.04        4.33      7.96 o 
  -6  13   5        7.20        8.19      7.87 o 
  -5  13   5        8.10        8.05      7.10 o 
  -4  13   5       79.17       76.00     11.71 o 
  -3  13   5       67.69       90.36      9.61 o 
  -2  13   5       56.44       55.37      7.43 o 
  -1  13   5       21.43       25.89      4.69 o 
   0  13   5      204.26      202.50     10.99 o 
   1  13   5       28.14       29.73      4.43 o 
   2  13   5       54.67       51.75      5.46 o 
   3  13   5       75.00       67.45      6.64 o 
   4  13   5       70.81       70.92      7.19 o 
   5  13   5        5.38        4.68      4.58 o 
   6  13   5        8.39        3.32      5.63 o 
   7  13   5       12.08        7.27      6.87 o 
   8  13   5        2.00       -0.51      5.84 o 
   9  13   5       26.75       39.00      8.86 o 
  10  13   5       14.95       16.48      7.86 o 
  11  13   5       59.12       49.27     14.07 o 
 -10  14   5       49.56       26.32     12.44 o 
  -9  14   5      104.62      105.80     29.61 o 
  -8  14   5       52.08       44.27     12.29 o 
  -7  14   5      449.92      459.59     60.57 o 
  -6  14   5      872.32      921.21     62.21 o 
  -5  14   5      741.85      752.06     53.78 o 
  -4  14   5     1049.70     1130.02     78.22 o 
  -3  14   5     1557.78     1499.77    176.82 o 
  -2  14   5     1213.06     1182.01     76.76 o 
  -1  14   5     1429.14     1579.08     66.04 o 
   0  14   5     1137.99     1158.09     44.87 o 
   1  14   5     1369.30     1379.40     63.05 o 
   2  14   5     1276.22     1321.63     50.75 o 
   3  14   5     1609.13     1599.46     67.26 o 
   4  14   5     1010.30      976.05     43.12 o 
   5  14   5      780.54      823.73     37.92 o 
   6  14   5      751.34      772.59     41.63 o 
   7  14   5      569.90      591.14     42.87 o 
   8  14   5       41.46       41.41      9.26 o 
   9  14   5      111.71      103.64     19.18 o 
  10  14   5       58.93       51.93     11.35 o 
  -9  15   5      209.65      173.83     31.51 o 
  -8  15   5      833.21     1054.95     99.95 o 
  -7  15   5      891.29      783.33     77.68 o 
  -6  15   5      985.06     1087.00    101.04 o 
  -5  15   5      178.12      194.48     30.42 o 
  -4  15   5      975.34      903.39     84.74 o 
  -3  15   5      542.86      527.60     35.73 o 
  -2  15   5      289.64      289.69     41.29 o 
  -1  15   5      264.44      251.92     17.10 o 
   0  15   5      500.12      511.75     31.76 o 
   1  15   5      315.94      334.53     17.76 o 
   2  15   5      325.12      341.82     18.30 o 
   3  15   5      445.93      483.84     24.38 o 
   4  15   5     1078.60     1089.76     48.19 o 
   5  15   5      117.68      121.68     11.20 o 
   6  15   5     1257.39     1284.23     88.21 o 
   7  15   5      723.95      769.54     44.38 o 
   8  15   5      947.25      897.78     48.99 o 
   9  15   5      200.24      183.71     27.38 o 
  10  15   5      653.86      601.56     82.57 o 
  -8  16   5      217.02      149.39     30.42 o 
  -7  16   5      179.51      208.06     34.22 o 
  -6  16   5        3.18        5.43     11.95 o 
  -5  16   5      132.10      135.26     25.53 o 
  -4  16   5       58.07       61.93     17.38 o 
  -3  16   5       47.00       38.33      9.26 o 
  -2  16   5       81.50       98.85     19.83 o 
  -1  16   5       40.99       44.60      9.74 o 
   0  16   5      171.40      175.03     14.41 o 
   1  16   5       14.60       14.22      4.97 o 
   2  16   5       65.06       70.38      8.19 o 
   3  16   5       63.92       77.94      8.87 o 
   4  16   5       68.65       66.60      8.63 o 
   5  16   5      127.18      156.27     13.98 o 
   6  16   5       10.39        9.87      7.02 o 
   7  16   5      191.66      183.41     17.57 o 
   8  16   5      226.50      206.25     20.96 o 
   9  16   5      235.87      224.25     23.79 o 
  -7  17   5       16.74        2.17     13.58 o 
  -6  17   5       18.25       22.27     15.21 o 
  -5  17   5       17.66       16.84     13.58 o 
  -4  17   5       29.00       51.92     11.45 o 
  -3  17   5        3.90        1.99      7.61 o 
  -2  17   5        4.41       15.13      7.88 o 
  -1  17   5        2.81       13.97      7.48 o 
   0  17   5       21.24       28.02      7.12 o 
   1  17   5        2.76        4.52      5.43 o 
   2  17   5        4.72        6.30      5.31 o 
   3  17   5        3.79       -1.69      5.06 o 
   4  17   5       29.04       22.53      6.73 o 
   5  17   5       19.06       17.01      6.96 o 
   6  17   5       18.68       12.69      7.89 o 
   7  17   5       18.29       31.13      9.66 o 
   8  17   5       13.55       16.12      9.60 o 
  -6  18   5      122.43      111.59     17.45 o 
  -5  18   5      668.45      674.26     46.17 o 
  -4  18   5      510.86      503.00     54.87 o 
  -3  18   5      627.55      712.71     71.16 o 
  -2  18   5      481.48      442.41     33.25 o 
  -1  18   5      250.84      266.04     23.97 o 
   0  18   5      325.20      331.47     26.83 o 
   1  18   5      262.21      262.68     23.39 o 
   2  18   5      452.92      468.79     28.17 o 
   3  18   5      645.27      635.53     36.15 o 
   4  18   5      510.07      555.10     32.72 o 
   5  18   5      606.21      600.62     30.63 o 
   6  18   5      149.40      160.36     16.76 o 
   7  18   5      112.86      110.20     15.99 o 
  -6  19   5      449.21      550.29     54.32 o 
  -5  19   5      402.87      378.35     49.71 o 
  -4  19   5      852.19      811.99     53.96 o 
  -3  19   5      543.20      568.22     61.93 o 
  -2  19   5     1214.09     1326.14    140.70 o 
  -1  19   5      845.26      867.66     55.67 o 
   0  19   5      163.62      179.99     45.63 o 
   1  19   5      777.66      783.27     50.55 o 
   2  19   5     1413.09     1364.27    107.29 o 
   3  19   5      479.27      510.83     37.05 o 
   4  19   5      955.16      958.35     51.21 o 
   5  19   5      377.10      402.50     31.36 o 
   6  19   5      482.70      459.02     36.25 o 
  -4  20   5       21.34        1.09     15.21 o 
  -3  20   5      262.94      254.77     34.77 o 
  -2  20   5       94.48       95.89     15.52 o 
  -1  20   5       65.89       71.14     16.57 o 
   0  20   5       11.96       19.52      9.74 o 
   1  20   5       98.08       67.33     13.43 o 
   2  20   5       62.71       72.13     16.03 o 
   3  20   5      352.82      330.28     39.66 o 
   4  20   5        7.35      -10.45     12.22 o 
   0   0   6     4175.54     3541.33    128.07 o 
   1   0   6       53.26       43.50      2.83 o 
   2   0   6     4468.83     4265.22    101.88 o 
   3   0   6     1087.73     1108.89     28.26 o 
   4   0   6    11938.86    11361.81    332.61 o 
   5   0   6     5607.15     5820.01    199.87 o 
   6   0   6     1539.43     1603.03     68.75 o 
   7   0   6     1316.14     1296.82     43.02 o 
   8   0   6        5.63       11.78      4.02 o 
   9   0   6     2557.78     2583.84    378.90 o 
  10   0   6        1.99        5.77      9.51 o 
  11   0   6     2727.18     2967.76    181.83 o 
  12   0   6        2.02        1.69      8.64 o 
  13   0   6      646.85      615.37     59.21 o 
  14   0   6        2.54       -1.09     14.67 o 
 -14   1   6       84.74      104.30     26.62 o 
 -13   1   6      193.03      180.35     32.59 o 
 -12   1   6     1089.97     1046.07     71.23 o 
 -11   1   6      185.07      200.68     22.65 o 
 -10   1   6     1267.01     1409.29     90.26 o 
  -9   1   6       38.80       35.36     24.17 o 
  -8   1   6     1530.60     1555.19     74.15 o 
  -7   1   6     2097.06     1949.35     71.89 o 
  -6   1   6     1508.80     1483.91     45.52 o 
  -5   1   6     1547.45     1505.22     42.39 o 
  -4   1   6     2663.89     2749.28     76.60 o 
  -3   1   6     2846.29     2863.13     87.00 o 
  -2   1   6     6631.58     6749.45    168.71 o 
  -1   1   6      229.92      254.51      7.92 o 
   0   1   6      265.71      240.42      7.26 o 
   1   1   6      154.47      172.15      9.47 o 
   2   1   6     6866.24     7020.73    167.08 o 
   3   1   6     2805.59     2846.29     74.18 o 
   4   1   6     2736.16     2736.52     97.41 o 
   5   1   6     1682.49     1748.89     52.43 o 
   6   1   6     1719.52     1720.54     60.84 o 
   7   1   6     2283.34     2191.19     78.42 o 
   8   1   6     1683.46     1614.57     59.07 o 
   9   1   6       51.87       45.94      7.99 o 
  10   1   6     1432.01     1330.23     85.66 o 
  11   1   6      155.87      179.37     21.70 o 
  12   1   6     1151.97     1230.14    102.13 o 
  13   1   6      192.35      181.85     23.04 o 
  14   1   6       81.67       53.78     21.19 o 
 -14   2   6       61.95       72.79     22.82 o 
 -13   2   6       24.44       22.27     16.30 o 
 -12   2   6      116.50      143.41     28.25 o 
 -11   2   6      196.68      167.86     28.79 o 
 -10   2   6       11.22       23.16      7.09 o 
  -9   2   6       80.92       86.50     10.91 o 
  -8   2   6      258.87      289.31     15.12 o 
  -7   2   6       17.24       21.09      4.23 o 
  -6   2   6       53.94       53.44      3.69 o 
  -5   2   6       19.99       21.44      2.37 o 
  -4   2   6       20.05       24.87      3.12 o 
  -3   2   6      420.21      446.32     12.34 o 
  -2   2   6      487.39      521.29     12.73 o 
  -1   2   6      811.60      906.24     24.58 o 
   0   2   6       55.89       65.81      4.31 o 
   1   2   6      776.91      791.33     22.78 o 
   2   2   6      479.79      504.58     11.54 o 
   3   2   6      443.52      444.85     11.97 o 
   4   2   6       20.02       17.94      1.96 o 
   5   2   6       19.02       17.39      2.13 o 
   6   2   6       57.56       59.25      4.91 o 
   7   2   6       12.89       16.19      4.28 o 
   8   2   6      247.19      239.23     11.74 o 
   9   2   6       83.02       77.01      7.89 o 
  10   2   6       10.88       -0.04      7.04 o 
  11   2   6      185.23      175.63     21.03 o 
  12   2   6      113.20      126.79     18.82 o 
  13   2   6       19.95       14.12     11.14 o 
  14   2   6       69.41      141.24     31.51 o 
 -14   3   6      227.36      221.64     38.03 o 
 -13   3   6       11.97       22.82     16.84 o 
 -12   3   6      102.51       99.95     23.90 o 
 -11   3   6      220.01      177.09     29.88 o 
 -10   3   6      481.12      405.79     45.63 o 
  -9   3   6      258.94      251.52     22.12 o 
  -8   3   6       97.69      105.50      9.53 o 
  -7   3   6      154.83      148.34      9.10 o 
  -6   3   6     4864.14     5067.86    197.75 o 
  -5   3   6      103.09       96.06      4.56 o 
  -4   3   6     1792.00     1845.12     57.41 o 
  -3   3   6      833.80      924.34     31.81 o 
  -2   3   6     9311.78     9294.68    245.72 o 
  -1   3   6      954.10     1058.51     28.37 o 
   0   3   6       98.98       92.26      3.32 o 
   1   3   6      862.18      977.42     26.76 o 
   2   3   6     9358.04     9658.34    227.05 o 
   3   3   6      747.88      750.67     20.53 o 
   4   3   6     1837.47     1774.07     53.36 o 
   5   3   6       81.75       81.76      4.98 o 
   6   3   6     4523.92     4713.95    139.23 o 
   7   3   6      189.75      157.42      8.74 o 
   8   3   6       75.94       97.53      8.36 o 
   9   3   6      215.79      208.93     13.55 o 
  10   3   6      432.16      431.13     27.76 o 
  11   3   6      206.91      198.01     22.28 o 
  12   3   6      126.09      127.95     18.63 o 
  13   3   6       16.22       29.27     12.83 o 
  14   3   6      243.17      239.56     40.74 o 
 -14   4   6      185.84      158.08     32.05 o 
 -13   4   6     1758.30     1942.04    178.72 o 
 -12   4   6       11.72        9.23     14.12 o 
 -11   4   6      620.56      659.48     68.99 o 
 -10   4   6      146.12      172.20     28.25 o 
  -9   4   6     1588.89     1791.97    111.12 o 
  -8   4   6     1455.28     1492.96    209.96 o 
  -7   4   6     2201.26     2391.46     95.09 o 
  -6   4   6      827.81      853.86     31.15 o 
  -5   4   6     6385.96     6402.97    228.31 o 
  -4   4   6     3086.70     3197.19    106.17 o 
  -3   4   6     4838.28     4627.82    169.02 o 
  -2   4   6     6537.69     6675.43    202.17 o 
  -1   4   6     2408.81     2431.22     68.55 o 
   0   4   6     5008.78     4940.99    128.31 o 
   1   4   6     2939.49     2907.46     65.83 o 
   2   4   6     6192.07     6218.10    161.37 o 
   3   4   6     4244.63     4312.06    132.56 o 
   4   4   6     3109.17     3157.30     93.57 o 
   5   4   6     6141.27     6089.48    211.08 o 
   6   4   6      763.63      761.38     28.61 o 
   7   4   6     1900.61     2036.49     81.25 o 
   8   4   6     1295.24     1372.37     67.23 o 
   9   4   6     1576.22     1742.88     84.50 o 
  10   4   6       99.98       64.84      9.29 o 
  11   4   6      676.96      687.31     33.36 o 
  12   4   6        2.85       -1.77      9.00 o 
  13   4   6     1630.28     1672.60    155.36 o 
  14   4   6      235.34      242.82     41.29 o 
 -13   5   6      206.87      220.01     38.03 o 
 -12   5   6      868.34      761.61     79.31 o 
 -11   5   6       55.86       35.31     15.21 o 
 -10   5   6     1046.20      820.82     81.48 o 
  -9   5   6       20.94       11.95     10.32 o 
  -8   5   6     2573.33     2596.27    156.61 o 
  -7   5   6       81.80       87.62      6.98 o 
  -6   5   6     2807.86     2843.82    100.92 o 
  -5   5   6     1013.77     1074.50     40.48 o 
  -4   5   6     1618.34     1550.96     74.07 o 
  -3   5   6     2100.53     2007.83     97.89 o 
  -2   5   6      604.75      551.68     18.31 o 
  -1   5   6     6581.13     6603.96    183.79 o 
   0   5   6     1063.13      922.88     22.83 o 
   1   5   6     6769.09     6726.53    145.61 o 
   2   5   6      709.11      637.21     15.35 o 
   3   5   6     2095.47     2037.61     57.60 o 
   4   5   6     1896.91     1783.15     57.76 o 
   5   5   6     1116.77     1161.10     42.23 o 
   6   5   6     2711.59     2553.55    124.24 o 
   7   5   6       74.84       70.15      7.44 o 
   8   5   6     2914.66     2957.22    139.36 o 
   9   5   6        9.51       13.08      5.41 o 
  10   5   6     1132.12     1182.65     59.64 o 
  11   5   6       80.81       88.03     11.41 o 
  12   5   6      927.65      927.14     64.13 o 
  13   5   6      248.21      271.61     41.29 o 
 -13   6   6       48.97       52.69     20.10 o 
 -12   6   6       26.39       28.79     16.30 o 
 -11   6   6       17.59       15.75     14.12 o 
 -10   6   6       19.19       18.47     11.95 o 
  -9   6   6      167.86      196.11     30.42 o 
  -8   6   6       57.95       60.30     16.30 o 
  -7   6   6      625.00      649.47     25.61 o 
  -6   6   6        3.12       -0.96      3.49 o 
  -5   6   6      444.26      447.06     23.52 o 
  -4   6   6       63.93       65.56     11.23 o 
  -3   6   6      425.79      433.73     23.49 o 
  -2   6   6       42.95       42.57      4.69 o 
  -1   6   6     1159.75     1217.05     35.37 o 
   0   6   6       10.12       12.15      1.51 o 
   1   6   6     1274.08     1265.48     29.80 o 
   2   6   6       51.98       53.36      2.99 o 
   3   6   6      444.02      460.45     14.54 o 
   4   6   6       74.28       80.90      6.84 o 
   5   6   6      501.83      478.42     22.34 o 
   6   6   6        5.19        7.60      3.35 o 
   7   6   6      641.78      571.85     76.60 o 
   8   6   6       58.13       49.44     10.59 o 
   9   6   6      161.78      184.89     15.31 o 
  10   6   6       20.45       14.63      7.56 o 
  11   6   6       27.96       34.24      8.05 o 
  12   6   6       28.07       24.90      7.63 o 
  13   6   6       33.60       40.26     13.98 o 
 -13   7   6       50.87       29.33     19.01 o 
 -12   7   6       96.17       68.99     22.82 o 
 -11   7   6       54.15       28.79     15.75 o 
 -10   7   6      192.89      183.61     31.51 o 
  -9   7   6      374.36      382.15     49.43 o 
  -8   7   6      503.58      515.05     36.95 o 
  -7   7   6      138.73      142.72     10.14 o 
  -6   7   6      969.02     1042.01     65.60 o 
  -5   7   6       63.65       68.85      9.79 o 
  -4   7   6     1063.04     1064.54     51.74 o 
  -3   7   6      414.91      432.86     20.04 o 
  -2   7   6     1055.78     1007.42     43.40 o 
  -1   7   6      149.12      148.21      5.76 o 
   0   7   6     2894.39     2968.87     79.25 o 
   1   7   6      166.76      171.77      5.37 o 
   2   7   6     1058.90     1025.61     25.59 o 
   3   7   6      399.41      394.30     11.28 o 
   4   7   6      943.21      922.59     29.20 o 
   5   7   6       81.24       81.99      7.58 o 
   6   7   6      942.46      826.56     47.30 o 
   7   7   6      156.63      134.92     14.46 o 
   8   7   6      486.78      463.68     36.94 o 
   9   7   6      380.86      329.71     29.33 o 
  10   7   6      228.51      242.85     18.45 o 
  11   7   6       38.46       29.33      8.50 o 
  12   7   6      141.92      134.16     14.55 o 
 -13   8   6       24.01       33.82     12.91 o 
 -12   8   6      213.99      196.58     23.73 o 
 -11   8   6      373.30      358.80     31.63 o 
 -10   8   6      139.24      169.17     20.14 o 
  -9   8   6     1344.99     1293.70     83.11 o 
  -8   8   6      363.07      369.69     28.91 o 
  -7   8   6     4424.40     4536.93    268.29 o 
  -6   8   6      279.43      300.26     23.95 o 
  -5   8   6     1827.74     2028.87    175.46 o 
  -4   8   6      555.28      630.04     41.61 o 
  -3   8   6     2879.08     2766.84    115.27 o 
  -2   8   6     2693.17     2693.17    111.81 o 
  -1   8   6     8430.78     8122.75    262.08 o 
   0   8   6     2767.37     2894.67     73.12 o 
   1   8   6     8313.26     8273.91    185.62 o 
   2   8   6     2635.55     2676.52     74.27 o 
   3   8   6     2610.26     2678.67     76.97 o 
   4   8   6      435.53      449.09     14.58 o 
   5   8   6     1343.11     1335.15     61.38 o 
   6   8   6      251.70      250.24     19.44 o 
   7   8   6     4192.58     3953.31    222.89 o 
   8   8   6      316.84      295.82     23.09 o 
   9   8   6     1230.69     1185.23     90.99 o 
  10   8   6      112.55      117.92     12.70 o 
  11   8   6      344.11      343.97     47.91 o 
  12   8   6      158.12      162.38     19.31 o 
  13   8   6       13.84       -0.52     10.35 o 
 -12   9   6      386.34      354.72     34.03 o 
 -11   9   6      122.94      126.77     18.48 o 
 -10   9   6     1096.79     1218.69     79.41 o 
  -9   9   6      197.34      208.04     21.80 o 
  -8   9   6     2423.88     2570.50    196.92 o 
  -7   9   6      123.14       96.00     13.60 o 
  -6   9   6      240.46      200.45     20.16 o 
  -5   9   6     1230.28     1260.91     79.06 o 
  -4   9   6      503.76      467.00     32.62 o 
  -3   9   6     1317.52     1321.03     74.16 o 
  -2   9   6       21.32       28.37      4.94 o 
  -1   9   6     8668.09     8569.29    309.26 o 
   0   9   6    10296.70    10174.94    305.73 o 
   1   9   6     8506.02     8319.55    232.00 o 
   2   9   6       55.79       65.67      3.87 o 
   3   9   6     1303.71     1308.78     38.13 o 
   4   9   6      610.87      599.31     20.09 o 
   5   9   6     1071.02     1057.21     56.44 o 
   6   9   6      246.94      232.52     19.56 o 
   7   9   6      122.93      120.97     17.38 o 
   8   9   6     2400.37     2376.21    137.66 o 
   9   9   6      204.55      166.78     18.53 o 
  10   9   6     1062.64     1078.77     55.64 o 
  11   9   6      125.08      128.01     14.21 o 
  12   9   6      399.85      388.12     26.40 o 
  13   9   6       30.29       36.40     19.01 o 
 -12  10   6        6.98       -0.12      9.79 o 
 -11  10   6      203.78      213.94     24.72 o 
 -10  10   6       23.62       23.46     10.43 o 
  -9  10   6      170.03      150.91     18.60 o 
  -8  10   6       39.75       38.88     10.67 o 
  -7  10   6     1375.60     1216.67     78.67 o 
  -6  10   6       49.95       41.66     12.22 o 
  -5  10   6      641.35      708.94     47.41 o 
  -4  10   6       22.21       20.63      6.71 o 
  -3  10   6      519.17      562.97     46.45 o 
  -2  10   6      733.96      703.32     46.31 o 
  -1  10   6      178.23      179.44     10.82 o 
   0  10   6      130.30      130.47      9.31 o 
   1  10   6      227.89      238.99      9.06 o 
   2  10   6      791.64      790.48     25.42 o 
   3  10   6      557.90      573.40     19.28 o 
   4  10   6       20.30       12.84      4.59 o 
   5  10   6      736.42      691.22     31.27 o 
   6  10   6       51.72       47.47     16.57 o 
   7  10   6     1449.79     1429.60     85.45 o 
   8  10   6       38.28       19.23     14.67 o 
   9  10   6      184.71      167.44     18.92 o 
  10  10   6       31.37       28.45      9.75 o 
  11  10   6      241.22      229.24     19.65 o 
  12  10   6        9.01        5.64      9.90 o 
 -12  11   6       40.26       17.55     11.99 o 
 -11  11   6       64.22       49.49     12.91 o 
 -10  11   6       91.27       98.02     26.35 o 
  -9  11   6       17.33       28.17     10.56 o 
  -8  11   6       73.12       71.91     18.47 o 
  -7  11   6      167.75      201.89     28.25 o 
  -6  11   6      161.95      161.41     20.64 o 
  -5  11   6        6.13        7.92      6.52 o 
  -4  11   6      375.95      429.74     31.29 o 
  -3  11   6       97.13       97.29     12.10 o 
  -2  11   6       61.08       63.16      7.51 o 
  -1  11   6       65.10       59.04      6.24 o 
   0  11   6      306.12      311.23     12.42 o 
   1  11   6       66.32       59.37      6.36 o 
   2  11   6       55.85       48.58      9.48 o 
   3  11   6      102.03       88.03      9.56 o 
   4  11   6      333.48      312.48     14.58 o 
   5  11   6        7.87        1.01      3.64 o 
   6  11   6      193.62      191.13     15.15 o 
   7  11   6      173.17      166.99     19.26 o 
   8  11   6       65.81       40.02     26.35 o 
   9  11   6       21.83        6.63      8.73 o 
  10  11   6      110.93      126.50     17.22 o 
  11  11   6       68.35       53.17     10.77 o 
  12  11   6       47.37       48.67     13.55 o 
 -11  12   6      290.70      267.27     40.74 o 
 -10  12   6      184.54      125.09     19.10 o 
  -9  12   6      343.74      336.85     35.31 o 
  -8  12   6       60.22       68.70     13.81 o 
  -7  12   6      758.99      931.62     62.94 o 
  -6  12   6       74.76       65.30     12.22 o 
  -5  12   6     2205.38     2310.75    140.87 o 
  -4  12   6      108.61      115.28     14.40 o 
  -3  12   6     3163.55     3090.00    184.28 o 
  -2  12   6      382.32      373.98     27.46 o 
  -1  12   6     1744.47     1790.61     66.67 o 
   0  12   6       62.36       64.49      5.75 o 
   1  12   6     1500.45     1404.53     56.96 o 
   2  12   6      450.44      457.86     19.62 o 
   3  12   6     3091.87     3196.22    153.01 o 
   4  12   6       87.85       90.38      7.53 o 
   5  12   6     2064.22     2071.18    110.63 o 
   6  12   6       49.25       42.56      7.98 o 
   7  12   6      653.00      664.25     54.26 o 
   8  12   6       40.03       48.49     24.36 o 
   9  12   6      248.47      249.64     21.83 o 
  10  12   6      203.45      188.68     17.87 o 
  11  12   6      213.80      166.76     24.84 o 
 -11  13   6       10.50       -1.63     18.47 o 
 -10  13   6      566.59      667.63     70.62 o 
  -9  13   6       76.66       67.40     14.60 o 
  -8  13   6      902.32      943.01     64.66 o 
  -7  13   6      621.78      691.31     49.51 o 
  -6  13   6      895.04      857.58     82.57 o 
  -5  13   6      715.30      792.77     53.76 o 
  -4  13   6     2334.32     2455.98    148.76 o 
  -3  13   6     1529.26     1499.34    130.37 o 
  -2  13   6     1149.96     1181.46     74.47 o 
  -1  13   6     1234.21     1251.78     60.83 o 
   0  13   6      228.39      223.22     11.57 o 
   1  13   6     1257.51     1215.41     48.16 o 
   2  13   6     1079.24     1085.52     53.36 o 
   3  13   6     1528.69     1523.17     81.71 o 
   4  13   6     2197.83     2211.42     82.51 o 
   5  13   6      649.30      547.30     30.92 o 
   6  13   6      858.62      855.69     45.27 o 
   7  13   6      540.68      551.91     31.77 o 
   8  13   6      658.80      647.96     36.49 o 
   9  13   6      116.89       84.59     12.12 o 
  10  13   6      472.14      461.01     35.68 o 
  11  13   6       10.33        2.43     10.73 o 
 -10  14   6        6.88       -0.06     10.18 o 
  -9  14   6      242.25      271.61     41.83 o 
  -8  14   6       34.29       30.50     11.33 o 
  -7  14   6      172.03      163.64     20.53 o 
  -6  14   6       39.20       43.19     11.52 o 
  -5  14   6      289.18      325.48     27.06 o 
  -4  14   6      458.29      419.21     31.88 o 
  -3  14   6      332.51      297.05     24.37 o 
  -2  14   6      541.36      553.72     29.98 o 
  -1  14   6      226.90      242.22     16.47 o 
   0  14   6      997.09     1076.75     41.95 o 
   1  14   6      191.10      207.30     11.63 o 
   2  14   6      569.21      552.89     24.22 o 
   3  14   6      350.08      364.03     17.30 o 
   4  14   6      452.34      447.34     22.24 o 
   5  14   6      323.94      325.64     18.59 o 
   6  14   6       25.15       28.49      9.02 o 
   7  14   6      215.69      241.75     19.83 o 
   8  14   6       44.29       43.99      9.09 o 
   9  14   6      291.23      260.79     35.46 o 
  10  14   6        3.34        9.03      8.65 o 
 -10  15   6        9.45       19.56     19.01 o 
  -9  15   6       25.75        5.38     11.21 o 
  -8  15   6        4.95       -1.11      9.51 o 
  -7  15   6       24.70       33.56     11.71 o 
  -6  15   6        4.62        4.42      8.04 o 
  -5  15   6       40.80       38.38     19.56 o 
  -4  15   6        3.01        0.81      6.91 o 
  -3  15   6       21.62       13.57      7.65 o 
  -2  15   6       20.33       13.59      5.79 o 
  -1  15   6       18.80        3.74      6.50 o 
   0  15   6       46.30       44.28     13.04 o 
   1  15   6       19.04       19.20      5.25 o 
   2  15   6       16.92       19.90      5.27 o 
   3  15   6       22.42       19.32      5.54 o 
   4  15   6        4.66        6.92      4.98 o 
   5  15   6       39.25       39.28      7.27 o 
   6  15   6        3.81        5.85      6.79 o 
   7  15   6       22.93       10.08      8.27 o 
   8  15   6        6.18       11.80      7.92 o 
   9  15   6       26.36       34.47     10.03 o 
  10  15   6        8.79       -1.09     15.75 o 
  -8  16   6       49.84       66.82     21.73 o 
  -7  16   6      174.91      234.13     36.94 o 
  -6  16   6       45.92       39.11     17.38 o 
  -5  16   6      346.31      412.31     47.26 o 
  -4  16   6       15.53       -3.80     10.32 o 
  -3  16   6      554.66      470.81     49.43 o 
  -2  16   6      105.95       98.31     16.30 o 
  -1  16   6      813.66      730.02     46.95 o 
   0  16   6      304.44      325.11     24.60 o 
   1  16   6      799.02      838.24     43.71 o 
   2  16   6      104.01      117.39     10.48 o 
   3  16   6      543.93      555.56     27.58 o 
   4  16   6       19.60       15.62      6.35 o 
   5  16   6      326.34      358.94     20.80 o 
   6  16   6       43.38       40.46     12.74 o 
   7  16   6      185.68      174.89     17.18 o 
   8  16   6       64.98       53.03     15.06 o 
   9  16   6      199.39      203.06     40.20 o 
  -7  17   6      136.81      116.79     26.62 o 
  -6  17   6      880.59      910.45     88.55 o 
  -5  17   6      319.66      387.32     45.63 o 
  -4  17   6     1790.49     1698.82    100.10 o 
  -3  17   6      359.23      351.83     45.63 o 
  -2  17   6      831.90      778.14     50.27 o 
  -1  17   6       80.60       89.45     13.44 o 
   0  17   6      143.00      140.85     16.08 o 
   1  17   6       46.39       57.70     10.43 o 
   2  17   6      721.53      687.95     72.93 o 
   3  17   6      326.26      337.92     19.57 o 
   4  17   6     1610.25     1606.77     69.16 o 
   5  17   6      349.64      364.84     21.38 o 
   6  17   6      727.35      749.38     42.26 o 
   7  17   6      157.88      148.27     16.09 o 
   8  17   6      570.95      525.47     39.44 o 
  -6  18   6      133.80      174.38     32.05 o 
  -5  18   6      594.46      578.71     40.97 o 
  -4  18   6      578.88      635.10     43.77 o 
  -3  18   6      216.57      238.04     42.91 o 
  -2  18   6      714.27      776.84     62.20 o 
  -1  18   6      140.80      129.30     16.08 o 
   0  18   6      548.56      510.22     35.79 o 
   1  18   6      108.54       85.68     13.25 o 
   2  18   6      648.96      624.10     87.73 o 
   3  18   6      186.52      169.01     16.31 o 
   4  18   6      594.71      671.01     47.66 o 
   5  18   6      529.27      545.04     28.87 o 
   6  18   6      163.65      119.62     18.00 o 
   7  18   6       46.56       27.31      9.69 o 
  -5  19   6        3.97       -8.15     13.58 o 
  -4  19   6        6.89       14.92     10.94 o 
  -3  19   6       86.45       70.49     14.54 o 
  -2  19   6       60.59       65.60     13.21 o 
  -1  19   6       12.62       -0.01      8.97 o 
   0  19   6        6.12        1.05      9.23 o 
   1  19   6       11.81        5.72      8.81 o 
   2  19   6       62.92       59.66     13.58 o 
   3  19   6       83.14       96.20     19.01 o 
   4  19   6        5.04        1.09      7.53 o 
   5  19   6        4.31       12.35     11.45 o 
   6  19   6       30.92       13.04     17.38 o 
  -3  20   6       87.17       61.38     19.56 o 
  -2  20   6       24.54        6.52     14.12 o 
  -1  20   6      186.34      117.34     25.53 o 
   0  20   6       49.14       45.65     11.67 o 
   1  20   6      226.60      216.05     22.74 o 
   2  20   6       19.21       23.36     14.67 o 
   3  20   6       88.94       64.10     19.56 o 
   1   0   7      838.80      889.53     23.67 o 
   2   0   7      100.43       94.60      3.16 o 
   3   0   7      127.75      124.31      4.34 o 
   4   0   7      107.50      107.80      4.42 o 
   5   0   7      271.20      276.27     12.96 o 
   6   0   7       10.43        8.12      2.38 o 
   7   0   7      137.83      130.38      8.42 o 
   8   0   7        2.22       -1.03      3.86 o 
   9   0   7        2.28        6.87      8.42 o 
  10   0   7      108.81       88.00     24.72 o 
  11   0   7      189.51      250.06     25.87 o 
  12   0   7        0.09        6.64     12.22 o 
  13   0   7        0.03       -2.11     10.59 o 
  14   0   7       97.08      110.82     27.16 o 
 -14   1   7      199.25      201.54     36.94 o 
 -13   1   7       49.31       36.94     17.93 o 
 -12   1   7      386.92      375.27     32.44 o 
 -11   1   7       92.29       77.11     14.58 o 
 -10   1   7      362.27      360.17     29.38 o 
  -9   1   7      210.79      180.87     19.40 o 
  -8   1   7      793.78      778.90     39.63 o 
  -7   1   7     2066.16     2098.27     92.99 o 
  -6   1   7      926.76     1018.93     34.22 o 
  -5   1   7     2769.67     2894.36     85.33 o 
  -4   1   7      759.50      745.99     22.84 o 
  -3   1   7     1646.56     1627.89     45.93 o 
  -2   1   7     3015.50     3039.09     79.75 o 
  -1   1   7       32.92       32.48      2.15 o 
   0   1   7      518.99      414.82     12.96 o 
   1   1   7       33.11       33.02      2.34 o 
   2   1   7     2999.24     2945.75     73.61 o 
   3   1   7     1683.39     1749.38     41.48 o 
   4   1   7      897.20      928.12     26.10 o 
   5   1   7     2904.35     3095.65     90.99 o 
   6   1   7      818.40      851.28     36.40 o 
   7   1   7     2163.42     2249.48     81.03 o 
   8   1   7      826.27      844.80     32.54 o 
   9   1   7      239.06      231.32     16.86 o 
  10   1   7      373.50      328.86     27.85 o 
  11   1   7       89.35       74.80     14.58 o 
  12   1   7      406.06      432.58     35.72 o 
  13   1   7       44.82       46.96     14.02 o 
  14   1   7      202.37      174.92     33.68 o 
 -14   2   7      105.31      115.71     28.25 o 
 -13   2   7      163.22      161.88     32.05 o 
 -12   2   7      171.69      134.18     27.16 o 
 -11   2   7      139.06      141.78     26.62 o 
 -10   2   7      257.04      249.73     24.77 o 
  -9   2   7      966.81     1061.65     69.31 o 
  -8   2   7      599.22      648.36     33.65 o 
  -7   2   7      298.40      304.47     15.15 o 
  -6   2   7     2927.80     3229.36    105.50 o 
  -5   2   7     7948.76     8636.43    275.32 o 
  -4   2   7      972.42     1039.43     35.85 o 
  -3   2   7    12433.95    12490.65    372.52 o 
  -2   2   7     1597.99     1918.08     51.68 o 
  -1   2   7    32774.17    30806.26    829.79 o 
   0   2   7      375.62      387.24     16.68 o 
   1   2   7    32821.67    31669.61    912.50 o 
   2   2   7     1444.74     1696.53     38.59 o 
   3   2   7    12820.80    12554.32    355.10 o 
   4   2   7     1015.09     1009.70     34.09 o 
   5   2   7     7764.28     7742.85    279.80 o 
   6   2   7     3103.03     3052.50    106.91 o 
   7   2   7      454.80      420.31     23.34 o 
   8   2   7      687.50      681.35     26.91 o 
   9   2   7      816.40      788.31     35.99 o 
  10   2   7      271.64      217.01     48.62 o 
  11   2   7      215.77      138.24     37.21 o 
  12   2   7      138.17      143.11     20.35 o 
  13   2   7       90.23       97.87     20.37 o 
  14   2   7      120.10      184.15     35.31 o 
 -14   3   7       33.99       33.68     19.01 o 
 -13   3   7       60.28       44.54     18.47 o 
 -12   3   7      183.04      143.41     28.79 o 
 -11   3   7      244.21      193.93     32.05 o 
 -10   3   7      152.39      124.40     23.90 o 
  -9   3   7     1146.19      873.51     84.74 o 
  -8   3   7      354.84      409.78     27.28 o 
  -7   3   7      798.69      788.55     37.98 o 
  -6   3   7     2278.77     2402.45    148.58 o 
  -5   3   7     1194.10     1196.43     40.67 o 
  -4   3   7     3057.20     3239.86    106.50 o 
  -3   3   7     3602.71     3496.74    106.42 o 
  -2   3   7    14655.07    13961.44    393.28 o 
  -1   3   7      628.19      685.78     17.67 o 
   0   3   7     4180.38     3729.07    128.42 o 
   1   3   7      555.59      612.48     19.05 o 
   2   3   7    14748.28    13820.93    319.29 o 
   3   3   7     3484.65     3850.92     99.52 o 
   4   3   7     3175.92     3375.19     89.43 o 
   5   3   7     1125.79     1101.89     36.11 o 
   6   3   7     2206.90     2125.49     70.86 o 
   7   3   7      803.90      804.93     30.93 o 
   8   3   7      313.13      352.53     22.59 o 
   9   3   7     1057.40      998.43     44.76 o 
  10   3   7      215.08      198.01     15.45 o 
  11   3   7      220.18      245.73     61.93 o 
  12   3   7      122.60      135.85     51.34 o 
  13   3   7       72.27       75.13     16.68 o 
  14   3   7       90.35      103.76     27.16 o 
 -13   4   7        3.56        4.35     15.21 o 
 -12   4   7       60.33       52.69     18.47 o 
 -11   4   7       13.64       -1.09     11.41 o 
 -10   4   7        2.92       -5.43      9.23 o 
  -9   4   7      354.47      340.60     40.20 o 
  -8   4   7       85.79       64.66      9.54 o 
  -7   4   7       15.59       17.82      4.30 o 
  -6   4   7      175.57      173.96      9.93 o 
  -5   4   7      203.96      216.21     11.41 o 
  -4   4   7      126.76      134.98      6.17 o 
  -3   4   7       71.12       85.54      4.84 o 
  -2   4   7      387.59      408.55     15.46 o 
  -1   4   7      102.54       98.79      5.59 o 
   0   4   7      200.76      224.59      6.77 o 
   1   4   7       82.78       86.68      3.33 o 
   2   4   7      372.69      375.05      9.10 o 
   3   4   7       88.68       97.83      5.03 o 
   4   4   7      132.96      129.67      6.87 o 
   5   4   7      178.37      167.21      8.45 o 
   6   4   7      169.71      174.25      9.77 o 
   7   4   7       21.74       14.97      3.48 o 
   8   4   7       80.89       93.51      8.45 o 
   9   4   7      339.32      322.04     17.60 o 
  10   4   7        2.72        0.23      4.69 o 
  11   4   7       22.56       23.40      6.78 o 
  12   4   7       65.42       56.20     13.76 o 
  13   4   7        2.55       -0.41     10.13 o 
 -13   5   7       44.11       82.57     23.90 o 
 -12   5   7      434.09      479.67     55.95 o 
 -11   5   7       64.97       48.35     18.47 o 
 -10   5   7      497.97      501.94     55.41 o 
  -9   5   7       49.65       53.78     16.30 o 
  -8   5   7       63.79       55.95     15.75 o 
  -7   5   7        7.30        5.36      3.15 o 
  -6   5   7      741.84      740.77     37.57 o 
  -5   5   7      330.89      369.51     20.56 o 
  -4   5   7      318.31      300.61     14.16 o 
  -3   5   7      431.62      442.14     23.91 o 
  -2   5   7       72.16       89.41      5.30 o 
  -1   5   7      892.65      884.83     24.55 o 
   0   5   7       74.49       88.93      3.43 o 
   1   5   7      934.11      960.05     21.67 o 
   2   5   7      131.11      142.81      4.59 o 
   3   5   7      468.88      487.31     14.83 o 
   4   5   7      395.79      403.65     13.85 o 
   5   5   7      353.40      360.86     14.86 o 
   6   5   7      682.85      645.54     40.38 o 
   7   5   7       13.73        8.93      3.57 o 
   8   5   7       74.65       82.54      8.11 o 
   9   5   7       47.35       47.85      8.08 o 
  10   5   7      509.26      486.30     32.15 o 
  11   5   7       66.34       73.74      9.21 o 
  12   5   7      435.50      446.79     41.29 o 
  13   5   7       53.09       38.48     16.30 o 
 -13   6   7      444.24      461.20     57.58 o 
 -12   6   7      262.74      248.80     40.20 o 
 -11   6   7      242.93      220.01     36.40 o 
 -10   6   7      781.44      804.52     81.48 o 
  -9   6   7      543.51      613.79     43.22 o 
  -8   6   7     1373.97     1241.41    173.29 o 
  -7   6   7     3134.82     3327.16    132.87 o 
  -6   6   7      981.28     1020.30     50.59 o 
  -5   6   7     2862.67     2961.07    249.92 o 
  -4   6   7     2429.23     2316.29    138.12 o 
  -3   6   7     5083.78     4819.72    236.32 o 
  -2   6   7     1409.01     1342.89     62.85 o 
  -1   6   7     5371.19     5053.29    155.44 o 
   0   6   7       77.39       74.83      3.65 o 
   1   6   7     5677.61     5842.61    125.38 o 
   2   6   7     1469.96     1448.35     35.51 o 
   3   6   7     5326.21     5170.89    146.41 o 
   4   6   7     2581.69     2785.59     97.37 o 
   5   6   7     2816.07     2864.22    109.55 o 
   6   6   7     1070.14     1077.87     44.29 o 
   7   6   7     3109.97     3139.91    123.63 o 
   8   6   7     1439.72     1378.02     68.31 o 
   9   6   7      483.10      497.75     24.87 o 
  10   6   7      854.31      874.25     41.48 o 
  11   6   7      278.11      248.75     19.66 o 
  12   6   7      293.12      357.71     24.62 o 
 -13   7   7       30.31       10.32     15.75 o 
 -12   7   7        0.82       -5.37      8.48 o 
 -11   7   7      130.77      134.94     18.53 o 
 -10   7   7       28.36       28.05      9.79 o 
  -9   7   7      260.19      254.72     42.91 o 
  -8   7   7     1326.58     1367.13     86.13 o 
  -7   7   7       96.79      101.97      8.09 o 
  -6   7   7     1997.71     2134.56    102.10 o 
  -5   7   7      493.19      441.98     31.43 o 
  -4   7   7     5846.40     6121.74    293.37 o 
  -3   7   7        4.03       -0.84      2.60 o 
  -2   7   7     5396.40     5536.57    225.80 o 
  -1   7   7      274.35      243.09      8.43 o 
   0   7   7    22315.49    22545.62    592.02 o 
   1   7   7      311.68      304.71      8.52 o 
   2   7   7     5478.03     5254.91    159.89 o 
   3   7   7        3.90        0.77      1.57 o 
   4   7   7     5978.73     5882.66    190.09 o 
   5   7   7      521.37      497.88     42.19 o 
   6   7   7     1857.44     1873.52     85.03 o 
   7   7   7       86.97       77.06     11.41 o 
   8   7   7     1371.35     1249.98     75.55 o 
   9   7   7      264.23      236.16     23.72 o 
  10   7   7       57.71       84.92     12.85 o 
  11   7   7      108.28       92.32     21.12 o 
  12   7   7       20.92        7.17      7.89 o 
 -13   8   7       11.85       34.77     18.47 o 
 -12   8   7       16.54       26.65     11.34 o 
 -11   8   7      105.82      115.08     24.17 o 
 -10   8   7       51.48       51.76     11.88 o 
  -9   8   7       10.04       13.90      7.81 o 
  -8   8   7      233.66      252.18     22.81 o 
  -7   8   7      248.83      223.41     16.68 o 
  -6   8   7      156.02      152.16     24.72 o 
  -5   8   7       74.77       70.38     19.56 o 
  -4   8   7      310.38      299.53     20.15 o 
  -3   8   7      365.03      360.62     20.89 o 
  -2   8   7       89.68       78.57      7.73 o 
  -1   8   7     1692.63     1688.00     48.79 o 
   0   8   7      183.04      188.70      6.28 o 
   1   8   7     1784.75     1891.97     45.89 o 
   2   8   7       84.43       87.56      4.16 o 
   3   8   7      313.68      305.13      9.90 o 
   4   8   7      293.09      306.89     11.51 o 
   5   8   7       95.09       87.26      7.09 o 
   6   8   7      151.95      148.02     13.76 o 
   7   8   7      199.42      183.51     61.93 o 
   8   8   7      223.59      222.34     20.46 o 
   9   8   7       11.10        9.19      7.42 o 
  10   8   7       43.95       38.72      8.41 o 
  11   8   7      138.88      136.82     14.62 o 
  12   8   7       18.45       21.78      8.78 o 
  13   8   7       18.95       15.75     17.93 o 
 -12   9   7      291.85      299.76     30.42 o 
 -11   9   7      109.13      111.66     17.36 o 
 -10   9   7      407.32      420.23     33.60 o 
  -9   9   7       20.49        9.35     11.14 o 
  -8   9   7      284.17      310.90     27.46 o 
  -7   9   7       73.22       72.53     12.61 o 
  -6   9   7      328.10      315.43     25.66 o 
  -5   9   7       40.60       33.90      8.15 o 
  -4   9   7      134.74      125.30     13.81 o 
  -3   9   7       17.61       14.17      4.25 o 
  -2   9   7       17.91       23.33      4.78 o 
  -1   9   7       26.65       23.85      3.29 o 
   0   9   7      542.72      571.35     18.98 o 
   1   9   7       25.31       27.24      2.66 o 
   2   9   7       28.39       30.28      2.78 o 
   3   9   7       12.63        8.90      2.45 o 
   4   9   7      101.94      108.85      6.69 o 
   5   9   7       33.62       25.00      4.31 o 
   6   9   7      417.81      385.40     40.74 o 
   7   9   7       75.69       72.62     10.85 o 
   8   9   7      273.93      245.26     21.49 o 
   9   9   7       17.42       10.12      8.09 o 
  10   9   7      428.13      460.10     28.08 o 
  11   9   7      101.43       90.87     12.23 o 
  12   9   7      251.26      241.87     21.10 o 
 -12  10   7       27.99       33.39     12.79 o 
 -11  10   7      905.63      885.60    146.67 o 
 -10  10   7      360.79      372.46     31.99 o 
  -9  10   7      600.64      623.23     84.74 o 
  -8  10   7      676.87      575.99     42.72 o 
  -7  10   7     1933.24     1967.74    122.06 o 
  -6  10   7     1056.84     1191.90     76.37 o 
  -5  10   7      455.03      463.36     59.76 o 
  -4  10   7      163.24      199.51     18.33 o 
  -3  10   7     1308.60     1355.46     83.49 o 
  -2  10   7      401.73      344.90     20.38 o 
  -1  10   7      780.75      765.72     40.33 o 
   0  10   7       39.13       47.53      4.01 o 
   1  10   7      522.85      539.42     18.42 o 
   2  10   7      450.35      436.94     16.44 o 
   3  10   7     1426.55     1555.40     51.96 o 
   4  10   7      188.58      199.75      9.66 o 
   5  10   7      374.31      382.56     19.40 o 
   6  10   7     1118.71     1117.30     67.74 o 
   7  10   7     2008.12     2059.35    133.63 o 
   8  10   7      694.78      684.28     45.23 o 
   9  10   7      593.08      541.46     38.43 o 
  10  10   7      407.37      400.26     31.05 o 
  11  10   7      877.46      917.58     49.77 o 
  12  10   7       18.78       19.82     11.12 o 
 -11  11   7       28.76       40.49     13.15 o 
 -10  11   7      159.61      125.89     19.19 o 
  -9  11   7      279.12      316.22     31.39 o 
  -8  11   7      219.43      200.87     22.66 o 
  -7  11   7      248.01      276.23     61.38 o 
  -6  11   7     2428.60     2523.55    153.53 o 
  -5  11   7      208.44      222.07     21.68 o 
  -4  11   7     5859.55     5434.76    550.02 o 
  -3  11   7     1894.00     1919.53    116.14 o 
  -2  11   7     2770.38     2401.29    143.56 o 
  -1  11   7      397.65      420.09     24.55 o 
   0  11   7     4098.42     4124.71    145.68 o 
   1  11   7      401.16      430.00     16.34 o 
   2  11   7     2760.04     2533.51     82.56 o 
   3  11   7     2032.55     2020.13     74.79 o 
   4  11   7     5718.17     5720.52    206.78 o 
   5  11   7      238.45      237.40     12.57 o 
   6  11   7     2535.79     2522.05    139.66 o 
   7  11   7      288.81      290.00     19.47 o 
   8  11   7      182.64      215.07     21.13 o 
   9  11   7      296.79      284.12     54.32 o 
  10  11   7      173.33      170.49     41.01 o 
  11  11   7       29.69       41.65     10.20 o 
 -11  12   7       37.77       22.02     13.30 o 
 -10  12   7       45.03       21.29     11.35 o 
  -9  12   7      158.21      180.95     22.58 o 
  -8  12   7       88.63      102.58     16.46 o 
  -7  12   7       42.71       31.14     20.10 o 
  -6  12   7       96.02       87.84     19.28 o 
  -5  12   7      563.40      616.45     48.89 o 
  -4  12   7      238.89      236.10     20.55 o 
  -3  12   7     1592.58     1557.33     96.18 o 
  -2  12   7      120.13      118.13     13.83 o 
  -1  12   7      838.47      820.76     36.46 o 
   0  12   7       40.22       42.99      5.78 o 
   1  12   7      817.79      785.10     31.13 o 
   2  12   7      135.00      133.56      9.20 o 
   3  12   7     1560.74     1536.52     58.47 o 
   4  12   7      211.87      188.24     11.49 o 
   5  12   7      592.57      544.25     26.41 o 
   6  12   7       79.86       99.51     10.94 o 
   7  12   7       42.14       45.95      8.46 o 
   8  12   7       92.45       88.64     11.39 o 
   9  12   7      188.94      174.55     16.40 o 
  10  12   7       43.81       30.81     12.13 o 
  11  12   7       23.68       14.58     11.09 o 
 -11  13   7        8.60       22.82     20.64 o 
 -10  13   7       90.77       85.37     16.68 o 
  -9  13   7       78.97       58.67     14.31 o 
  -8  13   7      161.26      188.79     23.04 o 
  -7  13   7       30.59       14.99      8.87 o 
  -6  13   7      139.92      175.52     39.93 o 
  -5  13   7        0.52        0.99      6.50 o 
  -4  13   7       16.89       12.77      7.30 o 
  -3  13   7       22.82       23.32      8.96 o 
  -2  13   7       33.72       34.64      8.35 o 
  -1  13   7       13.71       15.86      5.52 o 
   0  13   7       12.39        6.19      3.92 o 
   1  13   7       12.35       11.35      4.14 o 
   2  13   7       34.85       35.99      5.10 o 
   3  13   7       23.46       25.12      5.12 o 
   4  13   7       22.23       22.59      4.76 o 
   5  13   7        0.21       -1.15      4.59 o 
   6  13   7      147.33      148.92     14.13 o 
   7  13   7       29.50       24.72      7.61 o 
   8  13   7      157.97      160.70     15.38 o 
   9  13   7       76.65       68.83     12.46 o 
  10  13   7       92.95       84.89     15.07 o 
  11  13   7        7.91       13.04     16.30 o 
 -10  14   7       47.95       48.35     15.21 o 
  -8  14   7       19.11        6.14     16.30 o 
  -7  14   7      251.60      263.81     27.08 o 
  -6  14   7       63.82       77.56     14.02 o 
  -5  14   7      213.01      221.10     22.65 o 
  -4  14   7      123.05      103.19     17.38 o 
  -3  14   7      182.69      182.88     49.16 o 
  -2  14   7      112.14      107.36     11.10 o 
  -1  14   7       72.54       74.78     14.30 o 
   0  14   7       54.95       56.97      7.68 o 
   1  14   7       46.85       60.75      8.55 o 
   2  14   7      135.71      143.44     11.07 o 
   3  14   7      113.47      118.29      9.49 o 
   4  14   7      138.09      137.67     10.10 o 
   5  14   7      276.29      256.30     17.05 o 
   6  14   7       61.48       78.48     11.00 o 
   7  14   7      241.75      232.50     19.15 o 
   8  14   7       25.73       28.42      8.50 o 
   9  14   7      801.57      844.16     56.44 o 
  10  14   7       41.19       44.69     10.59 o 
  -9  15   7      134.45      126.57     28.25 o 
  -8  15   7      732.13      778.45     78.77 o 
  -7  15   7       80.18       70.23     14.15 o 
  -6  15   7      145.40      160.59     19.76 o 
  -5  15   7      574.25      589.76     43.02 o 
  -4  15   7      609.86      642.04     45.51 o 
  -3  15   7      362.95      341.99     28.03 o 
  -2  15   7     1667.57     1771.74     85.47 o 
  -1  15   7      165.30      180.26     14.91 o 
   0  15   7     2284.86     2420.57    136.83 o 
   1  15   7      195.26      213.09     14.35 o 
   2  15   7     1613.19     1655.87     70.91 o 
   3  15   7      387.35      366.38     20.02 o 
   4  15   7      578.96      586.23     25.72 o 
   5  15   7      630.17      648.35     31.36 o 
   6  15   7      190.18      191.45     17.24 o 
   7  15   7       90.35       94.89     12.93 o 
   8  15   7      752.78      800.10     54.35 o 
   9  15   7      157.74      172.79     21.39 o 
  -8  16   7        3.16        2.17     14.12 o 
  -7  16   7      174.07      142.87     28.25 o 
  -6  16   7       46.56       55.41     17.93 o 
  -5  16   7      410.99      393.84     45.63 o 
  -4  16   7       12.05       13.04     11.41 o 
  -3  16   7      771.35      779.29     49.65 o 
  -2  16   7       34.74       30.40      9.19 o 
  -1  16   7     1194.44     1296.19     77.31 o 
   0  16   7       55.61       62.00     20.91 o 
   1  16   7     1193.59     1215.89     60.44 o 
   2  16   7       29.22       32.05      8.20 o 
   3  16   7      766.97      733.60     39.72 o 
   4  16   7       15.20        9.03      6.42 o 
   5  16   7      462.47      494.04     26.15 o 
   6  16   7       45.66       34.15      9.20 o 
   7  16   7      177.84      192.74     24.74 o 
   8  16   7        1.49        6.88      7.83 o 
  -7  17   7       19.29       23.36     16.30 o 
  -6  17   7       63.50       62.47     19.56 o 
  -5  17   7       22.00       21.19     14.12 o 
  -4  17   7        3.56        7.49      8.20 o 
  -3  17   7        3.35       -0.07      7.81 o 
  -2  17   7        0.82        7.62      8.25 o 
  -1  17   7        7.37        8.45      7.87 o 
   0  17   7       14.11       13.55      8.04 o 
   1  17   7        7.02        2.38      6.88 o 
   2  17   7        0.88        1.16      6.04 o 
   3  17   7        2.99        6.10      6.66 o 
   4  17   7        4.12        1.22      6.77 o 
   5  17   7       20.68       14.38      8.14 o 
   6  17   7       61.04       51.07     10.55 o 
   7  17   7       20.97        1.13      7.98 o 
   8  17   7       54.04       33.14     20.64 o 
  -5  18   7      311.18      400.50     36.94 o 
  -4  18   7       21.92       26.44     10.17 o 
  -3  18   7       33.93       10.75      9.41 o 
  -2  18   7       71.92       92.70     14.49 o 
  -1  18   7       28.10       31.77     10.35 o 
   0  18   7       30.35       35.31      9.90 o 
   1  18   7       55.74       42.11     10.52 o 
   2  18   7       64.18       44.05     11.41 o 
   3  18   7       34.42       20.62      8.36 o 
   4  18   7       24.97       19.91      8.12 o 
   5  18   7      328.60      350.66     25.60 o 
   6  18   7       21.98       13.07     11.29 o 
  -5  19   7      155.40      181.98     28.79 o 
  -4  19   7      173.84      168.40     27.70 o 
  -3  19   7       87.42       96.02     17.11 o 
  -2  19   7      561.67      661.73     45.47 o 
  -1  19   7       21.38        8.89      8.87 o 
   0  19   7       52.40       40.47     10.76 o 
   1  19   7       12.60        8.77      8.73 o 
   2  19   7      559.07      640.33     71.43 o 
   3  19   7       70.03       75.52     13.63 o 
   4  19   7      216.45      207.22     22.71 o 
   5  19   7      180.47      149.50     23.63 o 
  -2  20   7       38.74       34.22     16.84 o 
   0  20   7       13.70       13.58     13.04 o 
   2  20   7       29.11       57.04     18.47 o 
   0   0   8     2908.24     2675.06     98.17 o 
   1   0   8     1922.04     1782.87     48.57 o 
   2   0   8      576.70      556.44     14.63 o 
   3   0   8      371.44      359.53      9.15 o 
   4   0   8     1697.99     1778.15     49.65 o 
   5   0   8     2082.12     2100.98     82.19 o 
   6   0   8       88.15       89.02      8.39 o 
   7   0   8     3848.21     3558.42    126.11 o 
   8   0   8      131.80      113.33      7.86 o 
   9   0   8     4566.01     4939.14    371.30 o 
  10   0   8      640.54      565.36     85.02 o 
  11   0   8     1716.94     2020.28    127.13 o 
  12   0   8      117.64      120.33     18.63 o 
  13   0   8      487.16      513.96     42.05 o 
 -13   1   8      120.01      126.57     28.25 o 
 -12   1   8     1349.79     1323.30    126.03 o 
 -11   1   8       19.60        9.94     19.83 o 
 -10   1   8     1253.29     1247.78    233.86 o 
  -9   1   8       47.68       39.36      9.96 o 
  -8   1   8     2411.21     2268.12    106.29 o 
  -7   1   8     1352.56     1505.24     62.88 o 
  -6   1   8     1548.17     1553.45     56.57 o 
  -5   1   8      404.44      398.29     13.42 o 
  -4   1   8     1649.95     1623.37     53.35 o 
  -3   1   8      737.27      738.49     20.47 o 
  -2   1   8     3103.40     3081.12     82.30 o 
  -1   1   8      100.85      106.57      3.75 o 
   0   1   8     3184.08     2911.66     75.76 o 
   1   1   8      102.87      118.36      4.76 o 
   2   1   8     2871.91     2935.41     69.93 o 
   3   1   8      746.22      738.34     16.73 o 
   4   1   8     1351.22     1341.04     38.82 o 
   5   1   8      409.82      439.41     14.64 o 
   6   1   8     1436.62     1605.59     58.28 o 
   7   1   8     1377.22     1375.16     69.86 o 
   8   1   8     2294.06     2365.17    102.57 o 
   9   1   8       46.28       48.74      7.82 o 
  10   1   8     1222.47     1216.28     79.32 o 
  11   1   8       17.21       10.39      9.58 o 
  12   1   8     1169.66     1376.11     90.65 o 
  13   1   8      117.32      137.95     22.54 o 
 -13   2   8      108.64      143.96     30.96 o 
 -12   2   8      109.53      111.90     26.07 o 
 -11   2   8      102.74      104.84     23.36 o 
 -10   2   8       26.23       44.77     11.33 o 
  -9   2   8       95.76      119.68     18.47 o 
  -8   2   8      126.47      139.74     11.87 o 
  -7   2   8      273.95      258.03     22.15 o 
  -6   2   8      315.85      345.15     15.24 o 
  -5   2   8      465.43      482.10     17.51 o 
  -4   2   8       98.74      116.62      7.02 o 
  -3   2   8       87.62       88.27      3.93 o 
  -2   2   8       13.12       11.59      1.38 o 
  -1   2   8      115.71      125.89      4.90 o 
   0   2   8        3.87        4.37      1.08 o 
   1   2   8      102.67      108.44      4.48 o 
   2   2   8       11.32       12.94      1.39 o 
   3   2   8       91.90       95.64      3.33 o 
   4   2   8      102.45      110.60      4.66 o 
   5   2   8      441.30      472.48     15.65 o 
   6   2   8      316.68      310.79     12.37 o 
   7   2   8      297.69      310.09     17.36 o 
   8   2   8      130.84      130.02      9.20 o 
   9   2   8       97.58       96.73     12.32 o 
  10   2   8       23.69       19.78      6.72 o 
  11   2   8      114.53      115.08     19.56 o 
  12   2   8      106.20      102.97     21.46 o 
  13   2   8      109.52       83.17     17.09 o 
 -13   3   8      105.74      121.14     27.70 o 
 -12   3   8      195.95      222.18     36.40 o 
 -11   3   8       11.31       26.62     15.21 o 
 -10   3   8      307.10      340.60     41.29 o 
  -9   3   8       44.51       39.66     14.67 o 
  -8   3   8     1242.84     1154.77     67.08 o 
  -7   3   8      395.48      406.65     41.92 o 
  -6   3   8     1576.96     1604.50     64.18 o 
  -5   3   8      628.99      641.04     28.62 o 
  -4   3   8     2958.26     2994.55    122.69 o 
  -3   3   8      774.08      779.27     23.18 o 
  -2   3   8     1398.63     1345.54     35.07 o 
  -1   3   8      289.81      318.98      8.58 o 
   0   3   8     3081.27     3004.75     67.88 o 
   1   3   8      263.60      269.67     10.31 o 
   2   3   8     1412.11     1399.11     33.20 o 
   3   3   8      780.96      780.52     18.42 o 
   4   3   8     3057.62     3020.77     85.33 o 
   5   3   8      607.70      583.53     20.04 o 
   6   3   8     1740.06     1713.53     61.96 o 
   7   3   8      391.88      402.88     17.03 o 
   8   3   8     1279.26     1218.46     45.75 o 
   9   3   8       42.76       37.36      6.49 o 
  10   3   8      381.12      424.64     22.33 o 
  11   3   8       10.27       16.93      9.96 o 
  12   3   8      156.47      125.84     22.00 o 
  13   3   8      110.90       85.40     19.01 o 
 -13   4   8     1233.75     1132.09    112.99 o 
 -12   4   8      191.76      171.12     32.05 o 
 -11   4   8     1192.68     1046.26    102.13 o 
 -10   4   8      131.37      117.88     24.45 o 
  -9   4   8     1544.74     1327.65    123.86 o 
  -8   4   8     1062.05     1107.38     64.99 o 
  -7   4   8     2638.00     2761.45    108.67 o 
  -6   4   8     1074.28     1197.58     48.81 o 
  -5   4   8     4322.01     3994.97    163.33 o 
  -4   4   8       32.56       45.36     11.21 o 
  -3   4   8     3631.34     3591.35    108.73 o 
  -2   4   8     2662.84     2629.60     78.99 o 
  -1   4   8      838.36      806.33     23.71 o 
   0   4   8      425.05      388.04     11.39 o 
   1   4   8      833.01      835.45     21.64 o 
   2   4   8     2611.90     2656.31     60.58 o 
   3   4   8     4172.15     4219.45    108.36 o 
   4   4   8       31.58       27.39      2.79 o 
   5   4   8     4227.91     4315.01    151.01 o 
   6   4   8     1049.52      992.09     40.76 o 
   7   4   8     2906.23     2860.48    101.72 o 
   8   4   8     1034.26      963.38     54.62 o 
   9   4   8     1493.09     1503.94     64.34 o 
  10   4   8      130.20      105.68     10.34 o 
  11   4   8     1389.09     1441.77     80.78 o 
  12   4   8      198.27      246.33     55.41 o 
  13   4   8     1347.90     1366.22    130.37 o 
 -13   5   8       45.99       48.35     21.19 o 
 -12   5   8     1390.14     1757.88    164.05 o 
 -11   5   8      372.87      392.21     48.35 o 
 -10   5   8     1281.47     1404.79    131.46 o 
  -9   5   8       76.55       79.87     25.53 o 
  -8   5   8     1960.62     2194.66    101.35 o 
  -7   5   8      256.83      277.75     18.35 o 
  -6   5   8     3016.16     2987.94    223.90 o 
  -5   5   8      114.17      124.22     10.48 o 
  -4   5   8     1341.55     1339.72     80.18 o 
  -3   5   8     1192.46     1134.56     61.94 o 
  -2   5   8     1599.75     1558.07     53.62 o 
  -1   5   8     1035.12     1067.77     33.67 o 
   0   5   8      167.27      155.03      5.58 o 
   1   5   8      995.54     1017.34     24.06 o 
   2   5   8     1568.46     1514.17     36.74 o 
   3   5   8     1174.53     1149.82     30.06 o 
   4   5   8     1245.49     1255.27     42.18 o 
   5   5   8      119.01      118.80      9.33 o 
   6   5   8     2763.46     2493.81     98.14 o 
   7   5   8      238.86      250.86     13.43 o 
   8   5   8     1627.10     1590.55    101.26 o 
   9   5   8       85.94       98.13     13.49 o 
  10   5   8     1292.41     1418.95     61.94 o 
  11   5   8      386.15      410.45     22.85 o 
  12   5   8     1335.09     1487.57     76.03 o 
 -13   6   8       82.83       59.21     22.27 o 
 -12   6   8       20.42       30.42     18.47 o 
 -11   6   8       75.16       80.40     23.36 o 
 -10   6   8        5.44        7.51      8.04 o 
  -9   6   8      263.21      297.88     31.51 o 
  -8   6   8      151.48      170.44     19.28 o 
  -7   6   8      207.67      234.52     12.91 o 
  -6   6   8       21.21       24.70      5.42 o 
  -5   6   8      398.58      404.77     22.87 o 
  -4   6   8      254.89      273.91     20.57 o 
  -3   6   8      282.78      284.74     17.00 o 
  -2   6   8      230.25      229.98      9.93 o 
  -1   6   8      198.51      181.22      7.94 o 
   0   6   8      350.31      323.86     10.83 o 
   1   6   8      170.19      174.18      5.28 o 
   2   6   8      238.13      247.49      7.74 o 
   3   6   8      254.43      263.60      9.33 o 
   4   6   8      258.08      249.56     10.92 o 
   5   6   8      396.30      313.35     15.17 o 
   6   6   8       21.88       15.35      4.39 o 
   7   6   8      179.85      183.77     14.43 o 
   8   6   8      150.78      137.56     12.52 o 
   9   6   8      253.56      267.34     18.03 o 
  10   6   8        6.39        7.33      6.13 o 
  11   6   8       80.91       60.11      9.97 o 
  12   6   8       21.36       22.84      8.82 o 
 -13   7   8       18.36       30.96     18.47 o 
 -12   7   8      289.95      366.14     50.52 o 
 -11   7   8        1.16        4.89     14.12 o 
 -10   7   8       93.91      106.75     21.73 o 
  -9   7   8        3.84       17.82      8.04 o 
  -8   7   8      375.08      419.31     31.43 o 
  -7   7   8       21.50       19.02      5.49 o 
  -6   7   8      443.43      457.09     25.98 o 
  -5   7   8       75.67       95.14     11.83 o 
  -4   7   8     1440.18     1370.32     68.93 o 
  -3   7   8      263.53      264.57     16.27 o 
  -2   7   8      653.57      612.16     25.04 o 
  -1   7   8      599.21      582.11     21.30 o 
   0   7   8     2063.40     2067.89     59.51 o 
   1   7   8      610.20      566.61     19.01 o 
   2   7   8      700.93      659.98     19.94 o 
   3   7   8      267.97      275.30     11.82 o 
   4   7   8     1451.15     1425.55     70.74 o 
   5   7   8       69.65       61.64      6.83 o 
   6   7   8      457.48      448.97     23.56 o 
   7   7   8       20.19       14.52      4.95 o 
   8   7   8      386.57      337.62     25.57 o 
   9   7   8        4.07        3.47      5.76 o 
  10   7   8      104.19      117.29     12.84 o 
  11   7   8        0.60       -5.76      5.76 o 
  12   7   8      218.25      215.00     28.79 o 
  13   7   8       21.88       17.38     16.30 o 
 -12   8   8       60.42       57.58     21.19 o 
 -11   8   8      899.42      994.46     67.14 o 
 -10   8   8      123.52      138.94     18.00 o 
  -9   8   8      897.27      926.66     62.31 o 
  -8   8   8      175.84      178.00     40.20 o 
  -7   8   8     2660.69     2533.63    152.12 o 
  -6   8   8      262.08      256.60     17.08 o 
  -5   8   8      914.33      916.30     70.08 o 
  -4   8   8      241.86      238.79     15.61 o 
  -3   8   8     3505.27     3618.51    174.99 o 
  -2   8   8       73.72       58.69      5.53 o 
  -1   8   8     4118.77     4259.26    128.82 o 
   0   8   8      393.97      370.50     13.19 o 
   1   8   8     4113.55     4088.24    113.45 o 
   2   8   8       69.97       72.53      4.34 o 
   3   8   8     3840.34     3773.63    114.09 o 
   4   8   8      232.23      223.32     10.26 o 
   5   8   8     1123.38     1143.87     58.10 o 
   6   8   8      258.91      223.50     14.65 o 
   7   8   8     3030.58     2684.65    152.83 o 
   8   8   8      170.63      180.95     19.28 o 
   9   8   8     1067.33      968.62     61.09 o 
  10   8   8      116.92      121.89     13.65 o 
  11   8   8      935.71     1019.54     53.63 o 
  12   8   8       57.12       59.37     11.39 o 
 -12   9   8      662.39      712.71     77.14 o 
 -11   9   8      143.48      154.00     20.65 o 
 -10   9   8     1192.46     1227.36     81.26 o 
  -9   9   8      143.42      148.93     19.19 o 
  -8   9   8     1285.71     1224.04     79.80 o 
  -7   9   8       20.49       28.01      6.93 o 
  -6   9   8      753.31      870.94     57.69 o 
  -5   9   8      207.10      196.61     18.48 o 
  -4   9   8      991.48      916.19     83.93 o 
  -3   9   8     1258.38     1273.63     64.56 o 
  -2   9   8      801.92      793.63     41.27 o 
  -1   9   8     2115.91     1907.51     70.45 o 
   0   9   8     2352.66     2320.75     71.36 o 
   1   9   8     2157.99     2217.43     67.99 o 
   2   9   8      844.81      866.62     28.12 o 
   3   9   8     1273.69     1310.19     41.41 o 
   4   9   8      909.57      949.85     34.17 o 
   5   9   8      213.45      195.91     11.74 o 
   6   9   8      777.11      760.16     47.99 o 
   7   9   8       20.58       19.16      6.91 o 
   8   9   8     1213.15     1133.55    110.28 o 
   9   9   8      143.45      158.62     18.27 o 
  10   9   8     1218.24     1132.68     58.45 o 
  11   9   8      140.87      142.28     15.02 o 
  12   9   8      643.40      643.57     62.47 o 
 -12  10   8       16.65       11.41     17.93 o 
 -11  10   8      237.70      210.36     34.49 o 
 -10  10   8       97.67       71.86     15.08 o 
  -9  10   8      501.90      519.46     75.24 o 
  -8  10   8       29.82       23.53      9.40 o 
  -7  10   8     1352.05     1442.50    120.32 o 
  -6  10   8       46.70       56.69     10.90 o 
  -5  10   8      513.63      498.39     36.05 o 
  -4  10   8       18.99       13.78      7.06 o 
  -3  10   8      191.57      183.42     13.50 o 
  -2  10   8      145.13      138.55     11.80 o 
  -1  10   8       81.74       92.32      9.74 o 
   0  10   8       38.16       34.75      3.79 o 
   1  10   8       71.20       68.88      5.25 o 
   2  10   8      143.77      146.13      7.80 o 
   3  10   8      170.81      183.85      9.22 o 
   4  10   8       17.00        9.84      3.29 o 
   5  10   8      472.44      464.84     22.78 o 
   6  10   8       52.40       65.51     10.43 o 
   7  10   8     1235.54     1066.32     65.65 o 
   8  10   8       26.17       29.99      9.19 o 
   9  10   8      464.53      425.26     67.09 o 
  10  10   8      100.28       77.71     11.33 o 
  11  10   8      210.35      195.21     18.21 o 
  12  10   8       17.58       19.13     11.68 o 
 -11  11   8       25.80       28.52     12.79 o 
 -10  11   8       33.56       16.76     14.40 o 
  -9  11   8       92.77      129.58     18.94 o 
  -8  11   8       80.26       70.18     13.63 o 
  -7  11   8      115.28      110.08     35.31 o 
  -6  11   8      130.54      147.49     40.47 o 
  -5  11   8        4.52        9.62      6.52 o 
  -4  11   8      480.85      547.07     38.39 o 
  -3  11   8       18.36       13.89      8.69 o 
  -2  11   8      315.70      286.81     18.44 o 
  -1  11   8      214.81      212.19     14.92 o 
   0  11   8      134.52      125.35      7.89 o 
   1  11   8      212.82      237.80     12.26 o 
   2  11   8      310.41      315.91     16.22 o 
   3  11   8       16.91       14.10      3.44 o 
   4  11   8      481.11      431.96     23.48 o 
   5  11   8        4.53        1.69      3.92 o 
   6  11   8      125.53      128.07     12.39 o 
   7  11   8      113.12      135.81     13.12 o 
   8  11   8       55.88       82.42     13.05 o 
   9  11   8       98.09       85.62     14.40 o 
  10  11   8       23.65       31.72     10.70 o 
  11  11   8       27.52       26.87      9.51 o 
 -11  12   8      216.43      245.54     39.66 o 
 -10  12   8       44.51       48.06     16.30 o 
  -9  12   8      211.13      227.08     25.82 o 
  -8  12   8      139.50      131.20     18.99 o 
  -7  12   8      408.40      434.33     34.85 o 
  -6  12   8       12.71        8.51      7.87 o 
  -5  12   8     2085.18     2136.32    171.66 o 
  -4  12   8      124.24      115.03     14.75 o 
  -3  12   8     2783.62     2826.98    169.47 o 
  -2  12   8      464.20      535.80     37.38 o 
  -1  12   8     1281.26     1234.09     79.82 o 
   0  12   8     1241.86     1286.91     55.16 o 
   1  12   8     1345.76     1341.30     56.94 o 
   2  12   8      447.83      433.69     21.58 o 
   3  12   8     2930.39     2995.76    123.66 o 
   4  12   8      114.80      110.57      8.71 o 
   5  12   8     2308.03     2288.51     85.41 o 
   6  12   8        8.95        9.79      5.91 o 
   7  12   8      506.36      495.63     29.16 o 
   8  12   8      143.74      143.91     14.40 o 
   9  12   8      307.26      308.29     22.06 o 
  10  12   8       44.38       44.94     12.51 o 
  11  12   8      213.26      204.92     23.36 o 
 -10  13   8      525.19      482.39     54.87 o 
  -9  13   8      166.81      178.86     22.56 o 
  -8  13   8      863.37      876.22     61.16 o 
  -7  13   8       95.92       99.47     16.24 o 
  -6  13   8     1514.04     1470.23     94.23 o 
  -5  13   8      209.08      214.85     31.51 o 
  -4  13   8     1294.71     1337.82    159.71 o 
  -3  13   8      806.31      865.22     93.98 o 
  -2  13   8      925.58      956.20     98.32 o 
  -1  13   8      279.03      279.69     15.57 o 
   0  13   8      355.85      386.82     19.92 o 
   1  13   8      277.51      297.48     18.66 o 
   2  13   8      998.56      978.23     43.60 o 
   3  13   8      801.07      844.22     38.35 o 
   4  13   8     1404.65     1402.56     54.16 o 
   5  13   8      199.34      196.74     15.76 o 
   6  13   8     1689.38     1683.58     82.99 o 
   7  13   8       95.21      119.01     14.10 o 
   8  13   8     1100.73      995.75     74.69 o 
   9  13   8      172.34      167.18     16.35 o 
  10  13   8      523.33      560.16     41.68 o 
 -10  14   8       51.68       28.79     20.64 o 
  -9  14   8      255.58      239.67     27.08 o 
  -8  14   8       39.54       33.89     25.80 o 
  -7  14   8      814.11      715.28    139.88 o 
  -6  14   8       38.71       45.94     11.67 o 
  -5  14   8      193.22      224.09     23.04 o 
  -4  14   8       68.90       56.87     11.33 o 
  -3  14   8      425.13      390.05     30.66 o 
  -2  14   8      258.36      276.19     20.41 o 
  -1  14   8      138.80      146.98     15.16 o 
   0  14   8      286.82      278.93     16.23 o 
   1  14   8      170.18      173.33     12.52 o 
   2  14   8      257.24      248.66     22.62 o 
   3  14   8      342.74      344.39     18.90 o 
   4  14   8       68.40       67.85      8.33 o 
   5  14   8      181.76      176.72     17.01 o 
   6  14   8       37.73       29.72      8.43 o 
   7  14   8      727.93      822.63     44.71 o 
   8  14   8       40.16       34.50     15.94 o 
   9  14   8      257.64      260.05     21.51 o 
  10  14   8       50.05       41.83     21.73 o 
  -9  15   8       16.80       36.32     38.30 o 
  -8  15   8       15.22        3.96      9.12 o 
  -7  15   8       49.57       53.23     17.11 o 
  -6  15   8       19.40       29.61     10.76 o 
  -5  15   8        8.66        8.89      8.20 o 
  -4  15   8       27.43       19.88      9.36 o 
  -3  15   8       13.14        8.48      7.48 o 
  -2  15   8      148.64      167.42     21.74 o 
  -1  15   8        6.61        2.16      5.49 o 
   0  15   8        8.10       10.40      6.81 o 
   1  15   8        6.42        3.42      4.68 o 
   2  15   8      145.57      167.68     12.78 o 
   3  15   8       13.77        9.69      5.44 o 
   4  15   8       28.46       32.51      6.76 o 
   5  15   8        7.37       -0.53      7.56 o 
   6  15   8       22.04       26.84      8.33 o 
   7  15   8       52.59       44.61      9.81 o 
   8  15   8       13.41        8.19      7.93 o 
   9  15   8       16.98       12.96      8.75 o 
  -8  16   8      101.63       77.14     23.36 o 
  -7  16   8      315.45      295.52     42.37 o 
  -6  16   8      146.02      165.80     25.53 o 
  -5  16   8      281.36      278.58     30.42 o 
  -4  16   8      122.97       99.96     15.62 o 
  -3  16   8      369.82      371.06     28.42 o 
  -2  16   8      498.84      536.49     47.45 o 
  -1  16   8     1097.29     1102.10     61.87 o 
   0  16   8       48.45       58.85      9.05 o 
   1  16   8     1099.30     1168.82     59.07 o 
   2  16   8      490.55      542.13     31.16 o 
   3  16   8      346.22      361.05     35.29 o 
   4  16   8      120.39      115.09     12.67 o 
   5  16   8      352.57      383.31     25.13 o 
   6  16   8      145.66      133.57     18.60 o 
   7  16   8      292.47      281.49     33.95 o 
   8  16   8      102.80      118.54     14.83 o 
  -6  17   8      897.58     1037.56     98.87 o 
  -5  17   8        2.85       10.32     14.12 o 
  -4  17   8      959.20     1105.68     68.33 o 
  -3  17   8       98.14       98.36     14.74 o 
  -2  17   8      458.69      425.45     31.48 o 
  -1  17   8       41.31       42.42     10.29 o 
   0  17   8      519.07      548.92     37.33 o 
   1  17   8       39.11       39.84     19.28 o 
   2  17   8      508.41      519.66     60.36 o 
   3  17   8       95.42       84.09     11.63 o 
   4  17   8     1137.79     1213.77     62.41 o 
   5  17   8        1.45        3.13      7.02 o 
   6  17   8     1070.03     1141.00     88.00 o 
   7  17   8        6.40        2.21     10.13 o 
  -5  18   8      286.59      299.74     41.29 o 
  -4  18   8      113.12      112.95     16.55 o 
  -3  18   8      246.84      223.18     32.59 o 
  -2  18   8      261.35      271.14     39.93 o 
  -1  18   8      136.79      115.14     16.01 o 
   0  18   8      158.21      166.55     18.60 o 
   1  18   8      123.43      127.22     16.24 o 
   2  18   8      261.11      316.81     27.40 o 
   3  18   8      240.13      210.30     18.55 o 
   4  18   8      108.88      112.76     13.50 o 
   5  18   8      323.06      349.87     25.94 o 
   6  18   8       12.14       20.47     11.71 o 
  -4  19   8       33.67       32.59     16.84 o 
  -3  19   8       24.27       35.64     12.27 o 
  -2  19   8       68.32       74.57     14.12 o 
  -1  19   8        4.77        0.57      8.81 o 
   0  19   8        3.46       -7.77      8.25 o 
   1  19   8        4.52       16.10      9.40 o 
   2  19   8       63.39       51.99     23.90 o 
   3  19   8       23.14       -4.35     13.58 o 
   4  19   8       32.87       34.08     12.10 o 
  -1  20   8      227.68      172.75     27.16 o 
   0  20   8       44.08       44.00     17.38 o 
   1   0   9     1971.96     2081.57     59.49 o 
   2   0   9        0.32        0.52      0.82 o 
   3   0   9        7.59        6.98      1.20 o 
   4   0   9        3.47        3.46      1.80 o 
   5   0   9        2.11        0.50      2.04 o 
   6   0   9      354.25      381.47     21.85 o 
   7   0   9        0.06        3.99      3.10 o 
   8   0   9       29.21       25.56      4.59 o 
   9   0   9       24.68       20.85      6.26 o 
  10   0   9       46.58       55.64     12.22 o 
  11   0   9       47.99       63.05     13.76 o 
  12   0   9       21.71       20.92     10.94 o 
  13   0   9      244.94      260.94     28.95 o 
 -13   1   9       29.38       16.84     17.93 o 
 -12   1   9      171.35      160.80     30.96 o 
 -11   1   9      210.64      186.91     22.45 o 
 -10   1   9      621.65      429.69     47.26 o 
  -9   1   9      102.02      109.26     10.73 o 
  -8   1   9     2940.62     3040.01    140.14 o 
  -7   1   9      548.84      537.79     24.71 o 
  -6   1   9      473.06      492.10     19.83 o 
  -5   1   9      342.01      355.01     20.69 o 
  -4   1   9     2268.65     2294.78     74.35 o 
  -3   1   9       77.22       71.32      3.39 o 
  -2   1   9     1878.99     1795.24     53.25 o 
  -1   1   9      134.64      141.42      5.02 o 
   0   1   9    14953.26    15104.05    386.60 o 
   1   1   9      146.13      152.93      5.67 o 
   2   1   9     1716.14     1800.95     46.05 o 
   3   1   9       88.56       91.37      3.16 o 
   4   1   9     2003.73     2012.64     53.48 o 
   5   1   9      351.00      352.19     13.11 o 
   6   1   9      603.17      666.96     25.76 o 
   7   1   9      554.99      543.10     21.78 o 
   8   1   9     2780.83     2890.39    116.94 o 
   9   1   9      108.75       84.50      8.17 o 
  10   1   9      552.96      393.84     45.09 o 
  11   1   9      227.40      258.31     52.15 o 
  12   1   9      127.47      130.74     19.54 o 
  13   1   9       25.42       23.38     12.86 o 
 -13   2   9      698.32      698.59     76.05 o 
 -12   2   9      195.79      136.35     28.25 o 
 -11   2   9     1431.55     1122.31    109.19 o 
 -10   2   9      328.42      354.18     43.46 o 
  -9   2   9     2212.74     2108.32    100.15 o 
  -8   2   9      180.92      160.83     18.19 o 
  -7   2   9     3293.71     3467.91    158.16 o 
  -6   2   9      145.10      149.28      8.38 o 
  -5   2   9      768.30      762.15     32.65 o 
  -4   2   9      830.80      837.63     29.62 o 
  -3   2   9      945.66      970.54     34.11 o 
  -2   2   9      120.23       93.97      3.65 o 
  -1   2   9     5217.70     4845.41    234.05 o 
   0   2   9      665.47      651.82     17.02 o 
   1   2   9     4610.33     4460.63    154.81 o 
   2   2   9      125.74      103.59      3.54 o 
   3   2   9      904.34      933.38     21.89 o 
   4   2   9      853.31      848.06     23.71 o 
   5   2   9      530.53      555.27     18.09 o 
   6   2   9      165.19      177.89      9.27 o 
   7   2   9     3643.93     3870.63    137.49 o 
   8   2   9      191.47      226.27     11.92 o 
   9   2   9     2112.89     2213.75     93.15 o 
  10   2   9      318.97      267.92     29.86 o 
  11   2   9     1312.82     1370.98    175.19 o 
  12   2   9      204.58      235.57     26.47 o 
  13   2   9      673.56      819.01     59.91 o 
 -13   3   9       21.88       29.88     19.01 o 
 -12   3   9      413.70      423.72     52.69 o 
 -11   3   9      174.75      253.69     39.66 o 
 -10   3   9     1449.02     1455.85    135.81 o 
  -9   3   9      876.75      977.81     94.52 o 
  -8   3   9     1157.77     1031.50     61.08 o 
  -7   3   9      246.33      245.27     15.43 o 
  -6   3   9     3114.74     2902.73    214.66 o 
  -5   3   9       44.34       54.79      6.41 o 
  -4   3   9     1711.03     1638.80     68.67 o 
  -3   3   9      494.44      454.92     14.38 o 
  -2   3   9     1702.12     1787.41     46.21 o 
  -1   3   9      187.07      169.52      5.47 o 
   0   3   9     1312.61     1273.94     28.68 o 
   1   3   9      182.38      179.27      7.10 o 
   2   3   9     1631.49     1606.25     36.65 o 
   3   3   9      485.99      412.55     10.29 o 
   4   3   9     1800.29     1777.84     53.41 o 
   5   3   9       47.68       55.58      4.08 o 
   6   3   9     3373.85     3371.91    137.43 o 
   7   3   9      220.60      252.14     12.05 o 
   8   3   9     1171.72     1176.95     44.43 o 
   9   3   9      836.57      806.41     37.23 o 
  10   3   9     1650.18     1504.00     74.94 o 
  11   3   9      157.54      122.91     28.52 o 
  12   3   9      383.27      332.81     61.66 o 
  13   3   9       27.23       26.99     13.05 o 
 -13   4   9       21.67        4.35     15.75 o 
 -12   4   9        4.56        8.69     14.12 o 
 -11   4   9       18.71       11.95     12.49 o 
 -10   4   9      148.40      174.92     30.42 o 
  -9   4   9      237.17      230.33     34.77 o 
  -8   4   9       12.12       15.07      6.52 o 
  -7   4   9       66.91       65.23      7.27 o 
  -6   4   9       63.65       65.78      6.07 o 
  -5   4   9      305.48      310.56     15.79 o 
  -4   4   9      283.21      285.11     14.39 o 
  -3   4   9      732.09      774.97     22.23 o 
  -2   4   9       21.26       17.31      2.09 o 
  -1   4   9      395.83      408.90     11.72 o 
   0   4   9       52.93       49.67      2.55 o 
   1   4   9      401.78      383.99      9.52 o 
   2   4   9       19.64       16.03      1.50 o 
   3   4   9      760.93      775.22     18.38 o 
   4   4   9      281.87      272.33      9.42 o 
   5   4   9      316.31      317.08     18.02 o 
   6   4   9       65.78       64.90      5.98 o 
   7   4   9       76.29       84.82      6.75 o 
   8   4   9        9.50        8.99      4.10 o 
   9   4   9      219.40      217.98     14.40 o 
  10   4   9      145.14      135.59     15.23 o 
  11   4   9       14.09       22.57      7.89 o 
  12   4   9        4.11       -5.42      9.96 o 
  13   4   9       20.59       34.77     18.47 o 
 -13   5   9       42.10       33.14     20.64 o 
 -12   5   9      217.12      270.53     42.37 o 
 -11   5   9      128.58      141.24     28.79 o 
 -10   5   9       64.93      100.50     23.36 o 
  -9   5   9       73.95       66.82     18.47 o 
  -8   5   9      584.38      599.86     63.01 o 
  -7   5   9       90.23       86.84      7.52 o 
  -6   5   9     1186.02     1125.07     57.76 o 
  -5   5   9      679.72      701.78     36.21 o 
  -4   5   9     2995.94     2848.93    134.16 o 
  -3   5   9      263.89      256.81     12.21 o 
  -2   5   9     1644.11     1601.00     50.23 o 
  -1   5   9      567.38      554.95     18.34 o 
   0   5   9     1729.95     1703.39     46.09 o 
   1   5   9      564.32      540.10     14.85 o 
   2   5   9     1689.84     1606.53     41.05 o 
   3   5   9      231.57      235.14     10.58 o 
   4   5   9     2948.78     2749.65    123.90 o 
   5   5   9      708.23      681.06     29.23 o 
   6   5   9     1059.37      863.29     52.55 o 
   7   5   9      102.18       97.30     17.25 o 
   8   5   9      480.66      498.19     21.03 o 
   9   5   9       67.53       60.02      8.78 o 
  10   5   9      108.77      116.33     12.45 o 
  11   5   9      121.00      150.34     15.10 o 
  12   5   9      245.77      245.11     25.18 o 
 -13   6   9      602.33      692.07     76.60 o 
 -12   6   9      175.64      242.82     39.11 o 
 -11   6   9     1255.60     1649.24    152.65 o 
 -10   6   9       83.97       83.11     21.73 o 
  -9   6   9      986.28     1039.74     99.95 o 
  -8   6   9      454.00      469.48     26.16 o 
  -7   6   9     1675.78     1791.90     79.51 o 
  -6   6   9     1702.32     1736.03     84.14 o 
  -5   6   9     4014.08     4206.93    196.89 o 
  -4   6   9      690.80      739.34     37.72 o 
  -3   6   9     2888.22     2875.41    139.97 o 
  -2   6   9      395.38      415.53     17.73 o 
  -1   6   9     1140.60     1148.92     36.43 o 
   0   6   9      897.38      785.43     27.74 o 
   1   6   9     1174.85     1222.73     30.07 o 
   2   6   9      390.20      403.64     14.15 o 
   3   6   9     2781.20     2845.94     85.80 o 
   4   6   9      732.04      707.53     35.51 o 
   5   6   9     3772.77     3491.75    177.59 o 
   6   6   9     1745.70     1645.72     74.74 o 
   7   6   9     1415.74     1315.28     60.87 o 
   8   6   9      477.25      451.37     26.40 o 
   9   6   9      975.58     1000.78     51.31 o 
  10   6   9       71.46       88.87     11.19 o 
  11   6   9     1180.15     1189.82     70.00 o 
  12   6   9      160.02      197.82     21.73 o 
 -12   7   9      983.52     1155.99    113.53 o 
 -11   7   9      114.39       79.85     22.27 o 
 -10   7   9     1292.24     1379.80    129.83 o 
  -9   7   9      293.76      295.71     31.51 o 
  -8   7   9     1083.51      766.49     78.22 o 
  -7   7   9      157.03      143.44     10.58 o 
  -6   7   9     1789.79     1739.18     84.56 o 
  -5   7   9       51.04       47.91      6.74 o 
  -4   7   9     1180.03     1201.88     60.87 o 
  -3   7   9      596.03      626.11     33.38 o 
  -2   7   9     1038.20      991.55     43.46 o 
  -1   7   9      848.56      781.55     25.31 o 
   0   7   9      142.12      136.85      6.44 o 
   1   7   9      852.62      787.91     21.26 o 
   2   7   9     1135.88     1090.89     32.05 o 
   3   7   9      595.40      600.01     20.00 o 
   4   7   9     1235.51     1232.22     45.46 o 
   5   7   9       46.86       33.58      4.30 o 
   6   7   9     2051.09     1922.60     87.15 o 
   7   7   9      170.26      155.76     12.35 o 
   8   7   9     1112.71      948.55     92.08 o 
   9   7   9      278.77      258.94     31.58 o 
  10   7   9     1372.98     1311.29    106.77 o 
  11   7   9      105.47       95.21     12.51 o 
  12   7   9      984.37     1067.42     70.35 o 
 -12   8   9       36.55       61.93     22.27 o 
 -11   8   9       96.06      130.37     29.33 o 
 -10   8   9       20.19       23.90     15.75 o 
  -9   8   9      321.61      335.98     29.93 o 
  -8   8   9      121.84      105.21     15.40 o 
  -7   8   9      195.05      226.84     16.78 o 
  -6   8   9      445.76      485.97     27.61 o 
  -5   8   9     1047.37      942.15     67.09 o 
  -4   8   9       63.96       73.39      8.20 o 
  -3   8   9      556.23      538.79     29.65 o 
  -2   8   9       29.15       16.86      4.55 o 
  -1   8   9      876.14      880.03     28.41 o 
   0   8   9      558.05      545.78     18.54 o 
   1   8   9      770.77      768.58     21.75 o 
   2   8   9       27.06       31.16      3.04 o 
   3   8   9      605.63      625.44     21.02 o 
   4   8   9       59.57       57.72      5.34 o 
   5   8   9     1118.48     1148.89     47.38 o 
   6   8   9      423.26      390.15     26.86 o 
   7   8   9      233.33      212.91     19.04 o 
   8   8   9      123.40      122.26     15.36 o 
   9   8   9      353.90      355.82     23.01 o 
  10   8   9       18.50       18.02      7.63 o 
  11   8   9       87.32       86.01     17.33 o 
  12   8   9       37.62       36.00     22.27 o 
 -12   9   9       82.50      102.13     27.70 o 
 -11   9   9      119.31       93.98     27.16 o 
 -10   9   9      108.20       95.90     16.50 o 
  -9   9   9       42.29       58.51     13.43 o 
  -8   9   9      109.29      115.59     36.12 o 
  -7   9   9       47.38       44.12      7.69 o 
  -6   9   9      447.36      462.68     26.77 o 
  -5   9   9       16.59       18.11      7.33 o 
  -4   9   9      738.83      753.00     80.94 o 
  -3   9   9      273.83      244.50     15.68 o 
  -2   9   9      412.37      417.90     24.02 o 
  -1   9   9      283.36      306.12     12.40 o 
   0   9   9      328.72      315.16     12.92 o 
   1   9   9      276.62      276.01      9.95 o 
   2   9   9      373.11      367.60     14.70 o 
   3   9   9      286.34      298.98     12.50 o 
   4   9   9      737.57      771.58     27.58 o 
   5   9   9       12.30       11.84      4.08 o 
   6   9   9      380.25      363.84     43.95 o 
   7   9   9       41.15       30.90     14.40 o 
   8   9   9      137.62      125.13     21.46 o 
   9   9   9       38.56       56.69     11.74 o 
  10   9   9      136.06      178.10     16.57 o 
  11   9   9      119.04       84.70     17.40 o 
  12   9   9       73.11       88.48     27.70 o 
 -11  10   9      398.89      386.78     54.87 o 
 -10  10   9      304.55      326.13     45.36 o 
  -9  10   9      566.84      623.60     76.87 o 
  -8  10   9       20.47       12.93      8.87 o 
  -7  10   9     1133.02     1121.30     73.43 o 
  -6  10   9      147.10      161.33     19.56 o 
  -5  10   9     4421.88     4606.88    358.80 o 
  -4  10   9      326.71      288.10     34.77 o 
  -3  10   9     3000.15     3004.27    146.99 o 
  -2  10   9      810.68      810.28     45.15 o 
  -1  10   9     1085.97     1030.97     53.36 o 
   0  10   9       33.47       35.82      4.53 o 
   1  10   9     1001.32     1016.07     35.62 o 
   2  10   9      877.43      899.00     37.99 o 
   3  10   9     2824.79     2774.67     99.30 o 
   4  10   9      337.49      329.30     21.12 o 
   5  10   9     4113.30     3887.47    142.53 o 
   6  10   9      147.48      126.38     14.96 o 
   7  10   9      980.45      895.62     72.52 o 
   8  10   9       20.84       17.75      8.48 o 
   9  10   9      439.65      400.43     31.05 o 
  10  10   9      320.01      337.30     24.55 o 
  11  10   9      415.28      374.22     26.28 o 
 -11  11   9      180.90      164.60     34.77 o 
 -10  11   9      641.78      645.05     96.69 o 
  -9  11   9      254.09      281.16     28.77 o 
  -8  11   9      430.42      398.04     33.41 o 
  -7  11   9       66.66       60.24     12.44 o 
  -6  11   9     1326.91     1541.75     97.28 o 
  -5  11   9       32.25       25.09      8.04 o 
  -4  11   9      884.40      885.54     64.92 o 
  -3  11   9      427.39      415.31     30.32 o 
  -2  11   9      785.97      830.93     47.81 o 
  -1  11   9     1563.54     1695.85     85.57 o 
   0  11   9       36.55       32.76      4.58 o 
   1  11   9     1571.49     1566.47     56.91 o 
   2  11   9      888.79      936.88     35.69 o 
   3  11   9      437.09      467.69     21.84 o 
   4  11   9      839.23      815.44     36.67 o 
   5  11   9       26.06       22.40      5.56 o 
   6  11   9     1258.13     1222.66     61.35 o 
   7  11   9       57.15       49.41      8.55 o 
   8  11   9      352.35      362.38     55.14 o 
   9  11   9      280.78      262.33     25.32 o 
  10  11   9      599.02      648.22     45.91 o 
  11  11   9      195.33      229.91     25.17 o 
 -10  12   9       34.06       21.12     14.40 o 
  -9  12   9      395.56      383.29     34.11 o 
  -8  12   9       33.34       28.36     22.00 o 
  -7  12   9      301.40      270.33     42.37 o 
  -6  12   9      123.93       99.77     14.88 o 
  -5  12   9      499.48      510.66     37.44 o 
  -4  12   9      128.49      137.98     16.08 o 
  -3  12   9      276.07      265.20     22.19 o 
  -2  12   9       20.96       13.02      8.69 o 
  -1  12   9      173.76      176.24     12.07 o 
   0  12   9      326.23      338.82     20.77 o 
   1  12   9      173.24      193.37     15.37 o 
   2  12   9       20.19       15.93      4.78 o 
   3  12   9      325.81      354.00     18.95 o 
   4  12   9      123.83      123.21     10.51 o 
   5  12   9      538.44      518.49     29.75 o 
   6  12   9      119.97      101.19     11.44 o 
   7  12   9      363.42      356.70     23.45 o 
   8  12   9       28.10       27.48     12.09 o 
   9  12   9      481.52      473.29     29.37 o 
  10  12   9       28.52       26.86      9.79 o 
 -10  13   9       81.88       53.27     15.01 o 
  -9  13   9        8.27        7.52      9.85 o 
  -8  13   9        1.30        2.57      9.65 o 
  -7  13   9       57.86       47.91     25.53 o 
  -6  13   9       32.89       37.48     10.76 o 
  -5  13   9       42.91       51.83     11.50 o 
  -4  13   9       12.72        3.53      6.91 o 
  -3  13   9      132.31      125.08     15.62 o 
  -2  13   9      134.79      130.85     16.50 o 
  -1  13   9        9.47       16.34      4.97 o 
   0  13   9        1.55        1.31      4.14 o 
   1  13   9       11.05       17.44      5.05 o 
   2  13   9      124.64      132.00     10.75 o 
   3  13   9      137.60      122.82     10.54 o 
   4  13   9       17.26       21.71      5.88 o 
   5  13   9       39.67       38.89      6.97 o 
   6  13   9       33.42       19.36      9.23 o 
   7  13   9       56.00       69.41     10.28 o 
   8  13   9        0.94       -0.31      6.89 o 
   9  13   9        6.73        3.56      7.51 o 
  10  13   9       77.00       61.42     11.71 o 
  -9  14   9      517.95      556.27     61.93 o 
  -8  14   9        9.60        3.40      8.94 o 
  -7  14   9      906.53      959.95     71.43 o 
  -6  14   9       15.14       -2.00      7.64 o 
  -5  14   9      472.60      460.09     39.38 o 
  -4  14   9      286.65      329.71     27.58 o 
  -3  14   9     1264.51     1318.49     83.88 o 
  -2  14   9      169.92      157.80     19.01 o 
  -1  14   9     1916.91     1710.25    126.59 o 
   0  14   9      865.78      887.71     40.21 o 
   1  14   9     1936.02     1878.48    103.42 o 
   2  14   9      177.45      159.77     12.21 o 
   3  14   9     1079.59     1088.48     48.52 o 
   4  14   9      271.83      277.90     16.95 o 
   5  14   9      466.99      472.22     24.54 o 
   6  14   9       20.71        9.10     12.22 o 
   7  14   9      782.77      855.56     56.97 o 
   8  14   9       12.93       12.32     10.13 o 
   9  14   9      494.91      540.65     40.85 o 
  -8  15   9      941.77      843.63     83.66 o 
  -7  15   9      135.60      124.46     18.39 o 
  -6  15   9     1254.37     1114.70    103.76 o 
  -5  15   9      248.60      245.38     35.85 o 
  -4  15   9      348.82      352.74     30.61 o 
  -3  15   9      176.42      209.94     22.41 o 
  -2  15   9      742.77      802.96     42.11 o 
  -1  15   9        9.13        8.32      6.06 o 
   0  15   9     2442.98     2732.04    129.44 o 
   1  15   9        6.95        3.53      4.99 o 
   2  15   9      636.72      687.60     32.94 o 
   3  15   9      194.12      154.95     14.51 o 
   4  15   9      223.97      226.45     15.86 o 
   5  15   9      273.95      276.52     20.75 o 
   6  15   9      987.00      989.79    122.50 o 
   7  15   9      145.61      100.61     16.58 o 
   8  15   9      866.42      882.74     87.19 o 
  -7  16   9      457.65      369.39     48.89 o 
  -6  16   9       23.97       17.38     10.52 o 
  -5  16   9        0.58        6.95      8.97 o 
  -4  16   9       26.48       15.98     10.13 o 
  -3  16   9       89.97      105.89     12.54 o 
  -2  16   9      319.64      299.54     41.54 o 
  -1  16   9      217.83      232.03     18.39 o 
   0  16   9      215.71      222.24     25.75 o 
   1  16   9      272.44      279.40     17.44 o 
   2  16   9      319.23      356.01     20.15 o 
   3  16   9       59.11       64.79      9.49 o 
   4  16   9       27.19       34.66      7.26 o 
   5  16   9        6.55        2.64      7.16 o 
   6  16   9       24.40       15.36     10.73 o 
   7  16   9      443.76      455.33     35.86 o 
   8  16   9      143.42       77.68     24.45 o 
  -6  17   9       31.01       26.62     16.30 o 
  -5  17   9       22.72       26.62     14.67 o 
  -4  17   9       74.38       83.51     14.20 o 
  -3  17   9       15.08       15.64     10.32 o 
  -2  17   9        7.90        0.32      9.23 o 
  -1  17   9       46.66       41.38     12.22 o 
   0  17   9        4.60        8.91      7.31 o 
   1  17   9       46.89       38.51     11.41 o 
   2  17   9        8.20       -0.14      6.38 o 
   3  17   9       15.84        7.84      9.15 o 
   4  17   9       75.91       65.09     11.09 o 
   5  17   9       22.77       17.88      8.92 o 
   6  17   9       29.61       34.69     12.83 o 
   7  17   9        2.00       16.84     18.47 o 
  -5  18   9      109.43      133.09     24.99 o 
  -4  18   9       90.29       87.98     17.65 o 
  -3  18   9      306.56      319.33     33.14 o 
  -2  18   9      162.82      165.62     19.71 o 
  -1  18   9      852.27      927.13     58.53 o 
   0  18   9      188.16      152.52     20.10 o 
   1  18   9      789.96      738.46     70.89 o 
   2  18   9      163.62      141.59     30.42 o 
   3  18   9      332.53      347.74     34.59 o 
   4  18   9       95.33       82.82     14.14 o 
   5  18   9      126.74      140.86     21.19 o 
  -3  19   9       37.30       11.95     13.58 o 
  -1  19   9      224.58      228.32     23.28 o 
   0  19   9      877.93      881.90     57.15 o 
   1  19   9      232.24      241.43     24.36 o 
   2  19   9      714.66      733.36     66.27 o 
   3  19   9       37.51       13.58     15.21 o 
   4  19   9      717.34      707.28     76.60 o 
   0   0  10       34.60       41.04      4.70 o 
   1   0  10    24644.99    23086.27    686.95 o 
   2   0  10      102.25      111.45      5.22 o 
   3   0  10     7320.48     7453.04    184.84 o 
   4   0  10      144.72      138.31      7.34 o 
   5   0  10      369.65      364.67     15.08 o 
   6   0  10      298.62      314.51     13.74 o 
   7   0  10     4595.03     4959.23    178.33 o 
   8   0  10      684.35      640.62     25.90 o 
   9   0  10      752.25      872.34     64.64 o 
  10   0  10      280.41      288.41     28.42 o 
  11   0  10       11.22       13.31     10.37 o 
  12   0  10       94.77       67.29     20.91 o 
  13   0  10       64.64       19.01     19.01 o 
 -13   1  10       63.35       77.14     25.53 o 
 -12   1  10       83.67       86.92     24.45 o 
 -11   1  10      202.58      213.02     24.37 o 
 -10   1  10      362.45      422.89     45.63 o 
  -9   1  10      345.04      332.61     20.44 o 
  -8   1  10     1056.45     1141.50     56.16 o 
  -7   1  10     1628.99     1652.58    113.46 o 
  -6   1  10      929.82      991.50     36.96 o 
  -5   1  10     1212.45     1151.06     55.74 o 
  -4   1  10      738.44      735.90     26.47 o 
  -3   1  10      904.77      893.57     23.72 o 
  -2   1  10     1282.97     1168.97     30.51 o 
  -1   1  10      113.76      117.67      5.12 o 
   0   1  10    10252.04    10196.77    247.92 o 
   1   1  10      117.00      115.14      5.51 o 
   2   1  10     1371.42     1335.64     32.73 o 
   3   1  10      958.42      903.18     21.38 o 
   4   1  10      907.73      975.96     26.53 o 
   5   1  10     1317.67     1195.86     36.67 o 
   6   1  10     1012.69     1079.66     39.85 o 
   7   1  10     1736.32     1767.07     64.47 o 
   8   1  10     1162.07     1101.38     70.86 o 
   9   1  10      387.47      376.18     26.19 o 
  10   1  10      374.28      320.57     30.72 o 
  11   1  10      208.87      165.05     21.47 o 
  12   1  10       29.59       40.61     13.25 o 
  13   1  10       73.53       55.41     21.19 o 
 -13   2  10      119.66      118.42     28.25 o 
 -12   2  10       89.67       55.95     21.19 o 
 -11   2  10        0.46        2.17     12.49 o 
 -10   2  10        0.29        1.63     11.41 o 
  -9   2  10        1.65       -1.77      4.85 o 
  -8   2  10      129.62      144.07     12.30 o 
  -7   2  10       16.37       15.69      4.86 o 
  -6   2  10       95.05       88.29      6.43 o 
  -5   2  10        5.84        4.43      2.52 o 
  -4   2  10      364.00      353.75     14.01 o 
  -3   2  10      245.49      254.10      8.32 o 
  -2   2  10        0.22       -0.14      1.21 o 
  -1   2  10      565.64      570.65     16.06 o 
   0   2  10        9.51        7.05      1.50 o 
   1   2  10      591.43      612.11     21.11 o 
   2   2  10        0.75        0.64      1.16 o 
   3   2  10      229.79      239.28      6.91 o 
   4   2  10      353.88      361.13     10.90 o 
   5   2  10        6.24        4.94      2.31 o 
   6   2  10      100.07       95.10      6.60 o 
   7   2  10       14.10       15.36      3.79 o 
   8   2  10      129.02      131.64     13.71 o 
   9   2  10        0.88       -2.20      3.86 o 
  10   2  10        0.50        1.02      6.05 o 
  11   2  10        0.86        0.49      9.02 o 
  12   2  10       90.14       93.92     17.47 o 
  13   2  10      115.85       96.15     25.53 o 
 -13   3  10        4.38        9.78     16.84 o 
 -12   3  10      324.74      428.06     52.69 o 
 -11   3  10       33.46       46.72     17.93 o 
 -10   3  10      226.96      255.86     38.03 o 
  -9   3  10      339.78      380.85     51.61 o 
  -8   3  10      911.67      870.38     52.34 o 
  -7   3  10      290.63      301.12     17.44 o 
  -6   3  10      566.22      537.71     32.12 o 
  -5   3  10      417.01      419.77     23.57 o 
  -4   3  10      812.40      823.05     36.87 o 
  -3   3  10     2102.25     1990.63     61.22 o 
  -2   3  10       72.95       82.11      4.39 o 
  -1   3  10     1043.80     1019.90     27.86 o 
   0   3  10      497.48      490.55     14.28 o 
   1   3  10     1039.54     1012.98     28.73 o 
   2   3  10       27.44       27.14      1.71 o 
   3   3  10     1962.57     1858.76     44.42 o 
   4   3  10      678.20      673.07     20.43 o 
   5   3  10      415.50      417.59     14.34 o 
   6   3  10      660.91      692.08     27.16 o 
   7   3  10      272.91      277.32     13.14 o 
   8   3  10      825.28      832.77     32.86 o 
   9   3  10      311.06      314.26     15.46 o 
  10   3  10      262.51      331.99     22.35 o 
  11   3  10       22.47       24.25     10.94 o 
  12   3  10      295.71      345.64     73.61 o 
  13   3  10        8.88       11.95     16.30 o 
 -13   4  10      174.47      185.24     34.22 o 
 -12   4  10       71.28       82.57     22.82 o 
 -11   4  10      315.40      299.86     42.91 o 
 -10   4  10      692.00      838.74     83.66 o 
  -9   4  10      192.29      171.16     16.95 o 
  -8   4  10      670.81      712.07     44.38 o 
  -7   4  10     2005.81     1952.27    149.53 o 
  -6   4  10     1130.47     1166.25     54.85 o 
  -5   4  10     4098.28     4257.76    201.87 o 
  -4   4  10      398.43      392.02     22.32 o 
  -3   4  10     7612.41     7376.27    265.49 o 
  -2   4  10     4016.82     3777.94    106.72 o 
  -1   4  10     6470.54     6227.99    164.27 o 
   0   4  10      292.39      306.50     10.52 o 
   1   4  10     6492.11     6336.25    150.23 o 
   2   4  10     3788.11     3623.40     82.54 o 
   3   4  10     7690.51     7464.71    176.29 o 
   4   4  10      335.05      338.08     11.40 o 
   5   4  10     3972.13     3838.44    123.41 o 
   6   4  10     1094.24     1136.24     42.44 o 
   7   4  10     1728.48     1752.04     64.15 o 
   8   4  10      574.93      596.49     24.55 o 
   9   4  10      139.60      132.25     11.36 o 
  10   4  10      614.75      640.21     54.81 o 
  11   4  10      223.83      256.73     29.63 o 
  12   4  10       64.97       30.42     19.01 o 
 -12   5  10      165.50      219.46     37.48 o 
 -11   5  10      116.85      119.51     26.62 o 
 -10   5  10       84.17       93.98     22.82 o 
  -9   5  10       93.17       88.00     21.19 o 
  -8   5  10      174.12      179.39     16.88 o 
  -7   5  10     1191.87     1247.42     59.12 o 
  -6   5  10      806.78      795.93     50.65 o 
  -5   5  10     1007.53     1051.44     64.80 o 
  -4   5  10     5044.45     5211.71    242.30 o 
  -3   5  10      223.82      227.56     11.83 o 
  -2   5  10     7178.93     6975.91    231.06 o 
  -1   5  10       87.75       75.19      4.38 o 
   0   5  10     5898.50     5979.27    167.18 o 
   1   5  10       57.39       56.39      3.21 o 
   2   5  10     7373.04     7175.54    169.06 o 
   3   5  10      185.04      177.11      6.60 o 
   4   5  10     5073.46     5044.26    154.66 o 
   5   5  10     1084.06     1083.26     39.80 o 
   6   5  10      818.18      787.63     37.75 o 
   7   5  10     1317.49     1381.92     56.55 o 
   8   5  10       91.77       80.38      8.07 o 
   9   5  10       70.68       83.12     10.63 o 
  10   5  10      143.06      134.28     17.26 o 
  11   5  10      127.15      136.58     14.69 o 
  12   5  10      233.33      213.91     23.73 o 
 -12   6  10       70.02       41.29     19.56 o 
 -11   6  10      120.40      147.21     29.88 o 
 -10   6  10        4.09      -10.86     10.86 o 
  -9   6  10        4.63        5.43     11.95 o 
  -8   6  10      172.14      173.79     16.95 o 
  -7   6  10       29.27       26.81      5.86 o 
  -6   6  10      330.15      370.33     27.30 o 
  -5   6  10       18.02       13.82      4.95 o 
  -4   6  10      678.59      691.22     35.71 o 
  -3   6  10       93.15       94.28      7.00 o 
  -2   6  10        2.93        4.56      2.44 o 
  -1   6  10      330.19      323.37     11.81 o 
   0   6  10       27.87       30.67      2.95 o 
   1   6  10      287.48      293.54      8.45 o 
   2   6  10        1.34        1.81      1.65 o 
   3   6  10      101.42      113.02      6.44 o 
   4   6  10      681.76      677.54     26.71 o 
   5   6  10       25.02       27.43      4.40 o 
   6   6  10      344.70      327.51     18.26 o 
   7   6  10       18.80       18.95      5.19 o 
   8   6  10      188.62      206.19     19.52 o 
   9   6  10       11.66        3.68      5.63 o 
  10   6  10        3.77       -0.24      6.21 o 
  11   6  10      111.83      105.93     13.08 o 
  12   6  10       65.14       59.68     13.26 o 
 -12   7  10      397.04      415.57     57.04 o 
 -11   7  10        2.88       -4.35     14.12 o 
 -10   7  10      334.65      246.08     40.74 o 
  -9   7  10       45.99        9.78     14.67 o 
  -8   7  10      216.54      190.42     18.48 o 
  -7   7  10      237.08      228.09     20.75 o 
  -6   7  10      149.92      161.57     14.91 o 
  -5   7  10      179.56      226.54     15.58 o 
  -4   7  10      161.37      136.12     11.50 o 
  -3   7  10      150.06      161.87     12.18 o 
  -2   7  10      204.32      190.45     10.19 o 
  -1   7  10      642.45      638.14     22.73 o 
   0   7  10       90.84       87.14      5.19 o 
   1   7  10      610.73      647.98     17.87 o 
   2   7  10      239.95      237.26      8.69 o 
   3   7  10      133.14      148.38      7.74 o 
   4   7  10      223.08      217.88     10.87 o 
   5   7  10      158.56      178.49      9.98 o 
   6   7  10      113.78       99.20      9.20 o 
   7   7  10      263.64      249.35     16.12 o 
   8   7  10      279.89      250.41     36.67 o 
   9   7  10       43.04       23.78      7.43 o 
  10   7  10      340.33      329.72     22.93 o 
  11   7  10        2.97        5.99      7.34 o 
  12   7  10      386.02      446.53     46.17 o 
 -12   8  10      197.98      153.73     34.22 o 
 -11   8  10      883.50      850.15     90.72 o 
 -10   8  10      102.05      115.16     27.70 o 
  -9   8  10      646.17      712.71     76.05 o 
  -8   8  10      975.24     1037.02    101.58 o 
  -7   8  10      179.62      195.41     29.54 o 
  -6   8  10      818.50      879.19     45.61 o 
  -5   8  10     2603.13     2709.57    158.29 o 
  -4   8  10     1520.66     1526.37     76.77 o 
  -3   8  10     1768.30     1632.43     81.57 o 
  -2   8  10      833.55      842.06     34.18 o 
  -1   8  10     1204.67     1173.45     39.66 o 
   0   8  10     3015.61     2944.73     90.24 o 
   1   8  10     1277.57     1283.71     37.43 o 
   2   8  10      762.19      791.89     25.90 o 
   3   8  10     1696.01     1731.08     58.49 o 
   4   8  10     1400.00     1445.21     54.06 o 
   5   8  10     2611.36     2601.57    102.68 o 
   6   8  10      692.80      729.68     38.51 o 
   7   8  10      106.52      107.68     15.26 o 
   8   8  10      925.28      948.02     66.27 o 
   9   8  10      600.78      592.52     33.89 o 
  10   8  10       76.05       77.12     11.11 o 
  11   8  10      800.49      887.12     48.29 o 
  12   8  10      163.59      161.88     27.16 o 
 -11   9  10      167.70      163.51     34.22 o 
 -10   9  10       49.44       40.20     20.10 o 
  -9   9  10      162.28      206.97     35.85 o 
  -8   9  10      153.64      169.94     20.42 o 
  -7   9  10      393.90      426.94     29.31 o 
  -6   9  10     1374.64     1390.20     71.30 o 
  -5   9  10      416.78      441.80     25.76 o 
  -4   9  10     4516.46     4482.65    269.71 o 
  -3   9  10       25.29       17.56      5.03 o 
  -2   9  10     8377.56     7858.28    321.38 o 
  -1   9  10      534.63      574.01     21.30 o 
   0   9  10     1756.28     1817.01     56.78 o 
   1   9  10      555.36      526.67     17.73 o 
   2   9  10     8129.42     8227.63    264.96 o 
   3   9  10       46.19       37.69      4.27 o 
   4   9  10     4277.52     4116.79    161.92 o 
   5   9  10      346.78      340.83     17.38 o 
   6   9  10     1434.64     1478.88     68.73 o 
   7   9  10      336.51      355.60     27.01 o 
   8   9  10      116.17      130.14     15.87 o 
   9   9  10      173.53      174.73     19.71 o 
  10   9  10       59.24       51.83      9.90 o 
  11   9  10      185.29      182.26     17.60 o 
 -11  10  10        6.18       15.21     18.47 o 
 -10  10  10       51.13       35.85     19.56 o 
  -9  10  10       59.88       79.85     23.90 o 
  -8  10  10      365.54      310.50     57.04 o 
  -7  10  10       87.65       94.77     11.20 o 
  -6  10  10       82.02       98.70     11.27 o 
  -5  10  10      480.66      461.19     33.91 o 
  -4  10  10      172.08      165.27     17.40 o 
  -3  10  10      413.28      422.97     30.27 o 
  -2  10  10      644.24      600.74     33.74 o 
  -1  10  10     1338.22     1168.78     88.16 o 
   0  10  10       58.51       61.34      5.82 o 
   1  10  10     1203.29     1177.01     40.99 o 
   2  10  10      691.45      692.31     27.46 o 
   3  10  10      466.34      463.50     19.44 o 
   4  10  10      199.55      200.82     15.47 o 
   5  10  10      449.48      393.20     20.98 o 
   6  10  10       76.30       96.09     13.15 o 
   7  10  10      117.01      105.43     14.67 o 
   8  10  10      362.18      323.59     26.59 o 
   9  10  10       49.24       51.74     11.84 o 
  10  10  10       60.18       68.88     19.18 o 
  11  10  10        2.17        2.52      9.74 o 
 -11  11  10       85.95      147.21     33.68 o 
 -10  11  10       34.59       41.29     20.64 o 
  -9  11  10       42.73       28.79     17.93 o 
  -8  11  10      116.22      147.45     42.64 o 
  -7  11  10        8.80        2.83      8.42 o 
  -6  11  10       58.61       58.48     11.83 o 
  -5  11  10      103.33       99.03     14.07 o 
  -4  11  10      369.99      417.04     30.91 o 
  -3  11  10      348.15      345.07     26.64 o 
  -2  11  10        7.33        1.01      4.59 o 
  -1  11  10       91.25       83.33      9.73 o 
   0  11  10        0.55       -1.82      2.79 o 
   1  11  10       89.73       88.98      7.02 o 
   2  11  10        2.48        3.42      3.41 o 
   3  11  10      362.02      366.85     16.51 o 
   4  11  10      403.66      400.20     22.47 o 
   5  11  10       96.12       96.03     12.58 o 
   6  11  10       55.34       50.98     10.52 o 
   7  11  10        6.05        9.94      7.81 o 
   8  11  10      144.02      139.84     16.97 o 
   9  11  10       48.91       43.61     11.96 o 
  10  11  10       35.58       21.58      9.03 o 
  11  11  10       93.87      129.29     29.88 o 
 -10  12  10       20.62      -10.32     15.21 o 
  -9  12  10      351.07      316.17     38.03 o 
  -8  12  10      317.90      360.41     31.77 o 
  -7  12  10      263.49      294.07     46.45 o 
  -6  12  10      566.95      591.77     43.28 o 
  -5  12  10      462.15      485.08     41.83 o 
  -4  12  10      875.00      901.82     59.27 o 
  -3  12  10      173.62      225.36     21.73 o 
  -2  12  10      434.98      335.80     26.74 o 
  -1  12  10      161.78      152.87     11.31 o 
   0  12  10      136.76      130.63      8.73 o 
   1  12  10      203.03      226.02     12.02 o 
   2  12  10      501.31      522.20     22.09 o 
   3  12  10      150.39      175.09     12.61 o 
   4  12  10      845.26      758.50     35.18 o 
   5  12  10      501.69      516.29     29.75 o 
   6  12  10      524.62      536.22     37.98 o 
   7  12  10      300.37      226.82     35.31 o 
   8  12  10      260.65      230.04     23.35 o 
   9  12  10      324.05      323.14     28.56 o 
  10  12  10       25.21       30.67      9.45 o 
  -9  13  10       15.39       -1.40     16.03 o 
  -8  13  10      642.14      613.65    128.74 o 
  -7  13  10      436.76      451.34     36.61 o 
  -6  13  10     1341.78     1417.63     91.13 o 
  -5  13  10      716.45      806.91     55.25 o 
  -4  13  10      972.54     1069.38     69.29 o 
  -3  13  10      281.57      308.99     26.09 o 
  -2  13  10     1982.64     2079.77    127.83 o 
  -1  13  10      147.65      143.07     19.99 o 
   0  13  10     2369.19     2420.90    100.92 o 
   1  13  10      119.54      115.51      9.93 o 
   2  13  10     1896.16     1801.01     96.76 o 
   3  13  10      264.10      254.63     17.84 o 
   4  13  10      947.77      878.10     44.07 o 
   5  13  10      656.80      691.03     37.87 o 
   6  13  10     1235.42     1206.87     74.78 o 
   7  13  10      383.40      414.92     32.36 o 
   8  13  10      697.84      673.35     68.72 o 
   9  13  10       22.48       16.51     10.52 o 
  -9  14  10       58.17       23.18     12.66 o 
  -8  14  10       87.85       83.58     16.30 o 
  -7  14  10      344.67      330.44     31.82 o 
  -6  14  10       31.81       28.09     12.49 o 
  -5  14  10      240.76      202.15     22.28 o 
  -4  14  10       18.60       20.97      8.81 o 
  -3  14  10      549.30      549.12     67.90 o 
  -2  14  10       50.24       44.39      8.29 o 
  -1  14  10     1178.32     1168.99     61.45 o 
   0  14  10       63.90       57.79      7.65 o 
   1  14  10     1258.53     1222.70     53.73 o 
   2  14  10       54.74       57.56      7.79 o 
   3  14  10      545.95      546.53     28.85 o 
   4  14  10       11.36        6.92      5.34 o 
   5  14  10      245.41      239.11     18.66 o 
   6  14  10       37.17        7.61      9.00 o 
   7  14  10      326.23      315.12     30.96 o 
   8  14  10       94.87      127.75     28.52 o 
   9  14  10       59.75       56.54     13.83 o 
  -8  15  10       49.41       30.56     13.58 o 
  -7  15  10        4.21        3.14      8.97 o 
  -6  15  10       76.40       80.56     15.08 o 
  -5  15  10        3.61       -0.13      8.33 o 
  -4  15  10        1.11        3.17      8.42 o 
  -3  15  10        2.87        0.32      9.23 o 
  -2  15  10       20.65       27.07      7.54 o 
  -1  15  10       25.66       18.32      6.73 o 
   0  15  10        8.85        5.49      5.38 o 
   1  15  10       24.95       12.57      5.78 o 
   2  15  10       20.10       10.96      5.49 o 
   3  15  10        2.98        2.77      5.52 o 
   4  15  10        0.77       -2.03      5.41 o 
   5  15  10        2.95       -4.14      6.46 o 
   6  15  10       83.00      104.95     16.05 o 
   7  15  10        4.71       -2.55     10.59 o 
   8  15  10       46.68       31.49     12.66 o 
  -7  16  10      463.36      475.87     54.32 o 
  -6  16  10       41.70       34.09     22.27 o 
  -5  16  10       14.22       10.40      9.90 o 
  -4  16  10       40.26       19.11     10.86 o 
  -3  16  10        2.66        0.21      6.47 o 
  -2  16  10       13.51       17.76      7.29 o 
  -1  16  10      105.12       90.95     11.36 o 
   0  16  10      241.15      252.84     18.89 o 
   1  16  10       74.94       70.59      8.85 o 
   2  16  10       20.14       18.99      6.66 o 
   3  16  10        5.95       -1.27      5.61 o 
   4  16  10       38.65       22.51      7.17 o 
   5  16  10       37.85       37.79     11.29 o 
   6  16  10       30.41       35.31     12.29 o 
   7  16  10      485.00      535.90     40.67 o 
  -5  17  10      184.74      206.43     33.68 o 
  -4  17  10      118.67      131.47     14.97 o 
  -3  17  10      258.67      264.97     24.60 o 
  -2  17  10      255.81      246.48     25.53 o 
  -1  17  10       10.83        5.17      6.71 o 
   0  17  10     1541.96     1528.56     90.14 o 
   1  17  10        8.74        4.91      6.84 o 
   2  17  10      251.48      267.92     21.18 o 
   3  17  10      233.04      238.79     19.90 o 
   4  17  10      141.68      125.98     14.47 o 
   5  17  10      171.70      189.36     22.42 o 
   6  17  10      367.50      348.32     32.36 o 
  -4  18  10      119.05      129.29     23.36 o 
  -3  18  10      616.24      706.60     68.18 o 
  -2  18  10      132.29      112.57     16.40 o 
  -1  18  10      743.16      787.86     77.41 o 
   0  18  10        2.39        0.43      8.69 o 
   1  18  10      748.24      809.24     52.98 o 
   2  18  10      113.07      119.92     18.47 o 
   3  18  10      633.73      598.25     57.14 o 
   4  18  10      121.63      116.40     18.74 o 
   5  18  10      171.49      142.87     30.42 o 
  -2  19  10       23.48       14.12     14.67 o 
  -1  19  10       11.89        0.54     11.95 o 
   0  19  10        3.25       20.10     13.58 o 
   1  19  10       11.13        8.69     13.04 o 
   2  19  10       19.25        4.35     14.12 o 
   1   0  11      260.99      292.54      9.23 o 
   2   0  11       22.66       21.12      1.81 o 
   3   0  11        0.24        2.90      1.59 o 
   4   0  11        2.82        4.47      1.81 o 
   5   0  11       69.34       68.98      4.98 o 
   6   0  11      110.28      120.11      7.84 o 
   7   0  11      276.23      250.49     12.69 o 
   8   0  11       16.55       21.59      4.60 o 
   9   0  11       38.79       31.17      7.18 o 
  10   0  11        0.02       -0.61      8.09 o 
  11   0  11      404.27      401.71     34.77 o 
  12   0  11       13.86       12.87     10.90 o 
 -12   1  11      139.57      165.14     31.51 o 
 -11   1  11       67.71       87.46     22.82 o 
 -10   1  11      630.42      681.34     49.16 o 
  -9   1  11       89.09      106.22     19.91 o 
  -8   1  11     1063.68     1103.51     54.32 o 
  -7   1  11      232.60      186.57     11.85 o 
  -6   1  11     2793.23     2812.60     99.74 o 
  -5   1  11      444.19      450.56     18.18 o 
  -4   1  11      378.99      401.23     15.74 o 
  -3   1  11      103.10       91.91      4.09 o 
  -2   1  11      913.54      904.44     23.78 o 
  -1   1  11      525.64      548.47     19.12 o 
   0   1  11     4228.70     4165.26    113.14 o 
   1   1  11      513.69      513.23     15.69 o 
   2   1  11      933.19      927.50     25.78 o 
   3   1  11      133.49      116.18      5.22 o 
   4   1  11      532.22      563.01     20.43 o 
   5   1  11      537.12      600.14     23.52 o 
   6   1  11     3160.74     3339.52    135.51 o 
   7   1  11      278.71      292.41     13.71 o 
   8   1  11     1166.92     1200.39     46.00 o 
   9   1  11       99.59       82.59      8.57 o 
  10   1  11      642.77      586.74     43.78 o 
  11   1  11       61.45       37.31     12.61 o 
  12   1  11       97.60       80.40     23.36 o 
 -12   2  11       33.57       42.37     17.93 o 
 -11   2  11      632.08      718.15     74.97 o 
 -10   2  11        2.13       -9.23      9.23 o 
  -9   2  11     1419.27     1388.19    106.74 o 
  -8   2  11       24.96       19.88      5.93 o 
  -7   2  11     4030.20     3867.16    176.29 o 
  -6   2  11     1085.80     1106.16     46.86 o 
  -5   2  11      704.52      691.65     26.83 o 
  -4   2  11     2140.19     2096.58     71.06 o 
  -3   2  11      934.59      908.55     25.33 o 
  -2   2  11     6004.83     5786.42    151.32 o 
  -1   2  11     1284.62     1204.45     36.64 o 
   0   2  11     7772.77     7807.15    224.89 o 
   1   2  11     1070.47     1034.25     38.13 o 
   2   2  11     5820.99     5875.55    155.49 o 
   3   2  11      917.67      904.70     21.52 o 
   4   2  11     2222.82     2296.41     61.64 o 
   5   2  11      855.53      879.96     26.30 o 
   6   2  11     1249.71     1227.71     45.62 o 
   7   2  11     4288.88     4471.19    158.25 o 
   8   2  11       39.58       38.18      5.25 o 
   9   2  11     1542.85     1633.34     60.89 o 
  10   2  11        2.18        6.57      6.45 o 
  11   2  11      601.24      520.86     41.48 o 
  12   2  11       17.63       21.46     11.91 o 
 -12   3  11      487.83      611.13     67.90 o 
 -11   3  11       41.40       35.85     16.84 o 
 -10   3  11      931.25      996.28     97.24 o 
  -9   3  11      473.42      476.94     55.68 o 
  -8   3  11     1068.15      944.86     56.65 o 
  -7   3  11       86.52       93.59      9.10 o 
  -6   3  11     1702.33     1690.34     77.72 o 
  -5   3  11     1437.94     1389.58     69.15 o 
  -4   3  11     2418.92     2488.36    105.82 o 
  -3   3  11     1953.07     1904.81     70.74 o 
  -2   3  11      888.58      896.45     28.81 o 
  -1   3  11     1588.66     1574.77     44.85 o 
   0   3  11      944.46      922.48     31.33 o 
   1   3  11     1425.88     1389.86     41.83 o 
   2   3  11      649.40      663.33     16.04 o 
   3   3  11     1919.80     1946.26     50.78 o 
   4   3  11     2157.88     2198.75     66.31 o 
   5   3  11     1400.79     1409.90     44.53 o 
   6   3  11     1544.20     1524.19     55.87 o 
   7   3  11      131.25      120.67      8.26 o 
   8   3  11     1004.38     1005.12     61.40 o 
   9   3  11      390.18      430.22     19.58 o 
  10   3  11      832.48      817.80     44.37 o 
  11   3  11       51.07       58.06     14.94 o 
  12   3  11      455.06      475.81     40.13 o 
 -12   4  11       41.48       34.77     18.47 o 
 -11   4  11      122.55      115.16     26.62 o 
 -10   4  11        2.10        4.35     14.12 o 
  -9   4  11        6.78        5.38      7.03 o 
  -8   4  11      219.24      192.80     17.89 o 
  -7   4  11      143.46      151.14     19.11 o 
  -6   4  11       13.21       20.86      6.45 o 
  -5   4  11       47.41       49.70      7.11 o 
  -4   4  11       11.71        8.32      3.85 o 
  -3   4  11      283.86      311.15     16.46 o 
  -2   4  11       75.37       83.63      5.04 o 
  -1   4  11       13.66        9.70      2.14 o 
   0   4  11      346.36      349.06     11.01 o 
   1   4  11       17.68       17.12      1.88 o 
   2   4  11       70.35       72.54      3.30 o 
   3   4  11      256.18      260.27      8.08 o 
   4   4  11        9.85        7.17      2.28 o 
   5   4  11       42.28       33.93      4.37 o 
   6   4  11       12.21       13.60      3.92 o 
   7   4  11      132.49      123.46      9.63 o 
   8   4  11      211.71      199.60     14.74 o 
   9   4  11       13.47        7.74      4.99 o 
  10   4  11        1.52        5.59      6.41 o 
  11   4  11      124.96      125.30     33.14 o 
  12   4  11       39.01       16.30     17.93 o 
 -12   5  11       72.46       35.85     20.10 o 
 -11   5  11      177.08      208.06     36.94 o 
 -10   5  11      154.30       88.55     23.90 o 
  -9   5  11       79.80       77.80     12.01 o 
  -8   5  11      107.65       96.95     12.16 o 
  -7   5  11      102.47       90.31      9.36 o 
  -6   5  11      686.00      704.88     46.02 o 
  -5   5  11      156.84      150.00     16.30 o 
  -4   5  11      576.73      613.73     43.46 o 
  -3   5  11       24.55       24.82      4.55 o 
  -2   5  11     1640.32     1655.09     57.34 o 
  -1   5  11       30.97       29.50      2.80 o 
   0   5  11      200.37      195.71      7.61 o 
   1   5  11       29.51       29.15      2.31 o 
   2   5  11     1727.85     1751.03     46.06 o 
   3   5  11       34.02       35.58      3.06 o 
   4   5  11      629.56      627.18     26.34 o 
   5   5  11      195.09      192.75      9.72 o 
   6   5  11      696.72      691.24     33.99 o 
   7   5  11      130.25      141.56     10.46 o 
   8   5  11      149.88      115.02      9.73 o 
   9   5  11       62.86       49.04      9.02 o 
  10   5  11      164.97      175.35     16.11 o 
  11   5  11      169.62      175.95     17.10 o 
  12   5  11       84.15       78.29     19.56 o 
 -12   6  11       91.71       74.42     24.99 o 
 -11   6  11      844.72      715.43     78.77 o 
 -10   6  11       49.71       27.70     16.30 o 
  -9   6  11     1909.01     2207.13    200.45 o 
  -8   6  11      281.66      261.54     22.27 o 
  -7   6  11      350.79      351.58     20.28 o 
  -6   6  11      888.14      864.21     55.60 o 
  -5   6  11     2705.54     2750.93    158.96 o 
  -4   6  11     1246.97     1192.88    156.18 o 
  -3   6  11     1973.49     1985.50     68.43 o 
  -2   6  11     1574.05     1549.39     54.06 o 
  -1   6  11     1704.70     1710.40     49.48 o 
   0   6  11     1723.95     1760.50     50.87 o 
   1   6  11     1944.77     1935.22     46.18 o 
   2   6  11     1432.29     1388.06     37.76 o 
   3   6  11     2063.59     2137.06     66.05 o 
   4   6  11     1317.50     1329.18     44.99 o 
   5   6  11     3023.43     2980.97     97.00 o 
   6   6  11     1056.55     1008.54     47.67 o 
   7   6  11      444.41      455.48     24.50 o 
   8   6  11      332.82      334.08     17.55 o 
   9   6  11     2234.17     2268.73    109.57 o 
  10   6  11       44.03       44.03      9.49 o 
  11   6  11      921.13      882.28     95.06 o 
  12   6  11       68.17       60.84     17.38 o 
 -12   7  11      759.98      681.75     78.22 o 
 -11   7  11       89.23       92.89     26.62 o 
 -10   7  11     1143.81     1207.60    118.97 o 
  -9   7  11       10.49       -5.43     11.41 o 
  -8   7  11      855.15      864.38     74.97 o 
  -7   7  11      457.57      471.30     34.49 o 
  -6   7  11      435.65      381.82     28.92 o 
  -5   7  11     1040.31     1145.01     70.37 o 
  -4   7  11     1356.73     1401.65     69.11 o 
  -3   7  11     2007.48     2029.29     84.76 o 
  -2   7  11      859.64      882.50     31.93 o 
  -1   7  11     3256.22     3211.83    104.92 o 
   0   7  11       53.79       41.99      3.70 o 
   1   7  11     3185.61     2987.31     98.21 o 
   2   7  11      874.95      910.39     29.19 o 
   3   7  11     1959.11     1962.80     71.75 o 
   4   7  11     1354.03     1325.77     49.21 o 
   5   7  11     1121.42     1053.72     36.41 o 
   6   7  11      421.31      417.02     34.66 o 
   7   7  11      540.66      498.69     33.68 o 
   8   7  11      821.04      741.41     43.91 o 
   9   7  11       18.10       15.60      6.71 o 
  10   7  11     1045.50     1103.10     75.97 o 
  11   7  11       60.42       73.64     18.89 o 
 -11   8  11      379.85      348.75     52.69 o 
 -10   8  11       10.47       21.19     15.75 o 
  -9   8  11      268.70      303.66     44.54 o 
  -8   8  11        2.22        5.98     13.04 o 
  -7   8  11      110.65      131.46     16.58 o 
  -6   8  11       24.55       42.11      9.65 o 
  -5   8  11      497.51      503.99     29.55 o 
  -4   8  11       61.22       66.07      7.10 o 
  -3   8  11      225.07      218.78     13.33 o 
  -2   8  11       81.56       85.05      7.74 o 
  -1   8  11      402.18      405.17     22.09 o 
   0   8  11       32.53       36.04      3.62 o 
   1   8  11      326.56      330.75     11.52 o 
   2   8  11       76.86       69.83      5.94 o 
   3   8  11      190.51      192.17      9.56 o 
   4   8  11       47.98       46.46      5.57 o 
   5   8  11      494.32      519.76     24.02 o 
   6   8  11       20.19       12.61      5.10 o 
   7   8  11      126.30      116.78     11.02 o 
   8   8  11        4.75        6.94      7.42 o 
   9   8  11      239.69      219.25     18.35 o 
  10   8  11        9.04       -1.94      6.84 o 
  11   8  11      337.58      325.23     23.87 o 
 -11   9  11      223.96      186.87     36.94 o 
 -10   9  11       35.37       21.73     17.38 o 
  -9   9  11       58.35       63.56     21.73 o 
  -8   9  11      117.11      147.21     29.88 o 
  -7   9  11      218.71      219.01     25.26 o 
  -6   9  11      409.00      410.32     39.66 o 
  -5   9  11      101.78       99.72     10.89 o 
  -4   9  11      483.86      516.39     24.88 o 
  -3   9  11      187.96      189.08     14.42 o 
  -2   9  11      235.01      242.61     20.08 o 
  -1   9  11       71.10       63.69      6.19 o 
   0   9  11       58.66       73.25      5.38 o 
   1   9  11       67.90       63.99      4.50 o 
   2   9  11      253.31      264.27      9.78 o 
   3   9  11      213.52      214.65     10.45 o 
   4   9  11      500.32      511.49     26.02 o 
   5   9  11       82.23       90.12      8.13 o 
   6   9  11      354.65      289.88     29.11 o 
   7   9  11      241.53      208.92     20.35 o 
   8   9  11      114.40       60.79     15.75 o 
   9   9  11       47.65       34.70      9.59 o 
  10   9  11       19.85       18.48      8.14 o 
  11   9  11      235.51      215.57     23.73 o 
 -11  10  11      294.97      272.70     44.54 o 
 -10  10  11      282.60      374.28     53.78 o 
  -9  10  11      201.43      197.73     36.40 o 
  -8  10  11      219.08      212.95     36.94 o 
  -7  10  11      990.65     1094.61     70.00 o 
  -6  10  11      231.50      253.39     18.44 o 
  -5  10  11     2091.25     2242.55    117.26 o 
  -4  10  11      259.30      233.85     20.96 o 
  -3  10  11     1292.51     1434.82     73.02 o 
  -2  10  11      456.13      404.90     24.61 o 
  -1  10  11      906.76      944.25     49.91 o 
   0  10  11       20.63       20.04      3.81 o 
   1  10  11      897.07      872.34     31.30 o 
   2  10  11      570.92      558.34     22.88 o 
   3  10  11     1406.90     1381.50     51.39 o 
   4  10  11      255.93      267.44     15.24 o 
   5  10  11     2215.37     2111.75     85.48 o 
   6  10  11      187.36      188.25     22.48 o 
   7  10  11     1250.95     1189.92     73.66 o 
   8  10  11      208.40      182.24     53.78 o 
   9  10  11      254.82      241.10     46.17 o 
  10  10  11      350.82      384.88     26.46 o 
 -10  11  11      218.33      239.02     41.83 o 
  -9  11  11       97.74       71.71     24.45 o 
  -8  11  11      434.04      451.97     54.87 o 
  -7  11  11      195.17      175.70     33.41 o 
  -6  11  11      824.78      882.53     47.08 o 
  -5  11  11      927.12      948.93     62.48 o 
  -4  11  11     1049.23     1075.73     69.24 o 
  -3  11  11     1895.80     1828.84    113.19 o 
  -2  11  11     1218.14     1182.33     88.54 o 
  -1  11  11     1839.19     1821.52     92.01 o 
   0  11  11      379.59      376.26     16.60 o 
   1  11  11     1949.77     2043.79    103.41 o 
   2  11  11     1267.39     1310.61     66.65 o 
   3  11  11     2093.23     2141.82     78.17 o 
   4  11  11     1201.55     1224.85     60.67 o 
   5  11  11      903.71      784.25     35.09 o 
   6  11  11     1010.11     1057.97     66.38 o 
   7  11  11      151.57      125.04     35.58 o 
   8  11  11      476.78      415.71     58.67 o 
   9  11  11      143.30      167.81     38.30 o 
  10  11  11      247.13      280.44     22.98 o 
 -10  12  11       22.99       21.73     18.47 o 
  -9  12  11      520.93      626.88     70.62 o 
  -8  12  11       55.19       63.01     21.73 o 
  -7  12  11      256.38      270.92     27.41 o 
  -6  12  11       34.87       19.59      7.82 o 
  -5  12  11      402.81      393.61     31.26 o 
  -4  12  11       64.10       60.45     15.21 o 
  -3  12  11       57.91       72.75     12.83 o 
  -2  12  11      617.07      659.54     37.19 o 
  -1  12  11      118.68      132.54     10.53 o 
   0  12  11      392.02      419.10     18.31 o 
   1  12  11      104.49      107.41      8.03 o 
   2  12  11      651.57      681.58     27.82 o 
   3  12  11       60.35       66.47      6.74 o 
   4  12  11       45.36       44.13      7.18 o 
   5  12  11      354.40      327.53     21.69 o 
   6  12  11       39.89       41.26     10.82 o 
   7  12  11      229.53      232.00     23.36 o 
   8  12  11       70.57       45.38     11.49 o 
   9  12  11      486.12      457.65     35.48 o 
  10  12  11       32.07       11.41     17.93 o 
  -9  13  11       64.35       60.84     23.90 o 
  -8  13  11       14.38       13.04     18.47 o 
  -7  13  11       23.76       24.98     11.14 o 
  -6  13  11       14.23       -1.27      8.04 o 
  -5  13  11       70.19       81.99     13.44 o 
  -4  13  11       93.08       72.90     12.92 o 
  -3  13  11       11.98       13.06      8.22 o 
  -2  13  11       66.92       56.95     14.40 o 
  -1  13  11        9.68        7.50      4.66 o 
   0  13  11       83.93       98.55      9.50 o 
   1  13  11       13.16        7.24      4.93 o 
   2  13  11       59.94       62.92      8.08 o 
   3  13  11       11.88        3.82      4.95 o 
   4  13  11       93.50       96.62      9.94 o 
   5  13  11       74.68       55.66      9.55 o 
   6  13  11        8.91       11.10      9.13 o 
   7  13  11       21.22       14.11     13.31 o 
   8  13  11       11.54        6.36      9.24 o 
   9  13  11       64.48       72.10     15.01 o 
  -8  14  11      136.26      117.04     18.87 o 
  -7  14  11      375.60      323.19     31.49 o 
  -6  14  11       91.30      100.49     16.40 o 
  -5  14  11      336.25      359.19     30.06 o 
  -4  14  11       66.02       55.16     36.94 o 
  -3  14  11      332.04      277.96     43.46 o 
  -2  14  11        4.58        0.80      5.51 o 
  -1  14  11      819.97      818.31     50.50 o 
   0  14  11       54.38       50.12      9.41 o 
   1  14  11      919.45     1000.93     45.29 o 
   2  14  11        9.61        8.34      5.50 o 
   3  14  11      413.22      387.21     21.34 o 
   4  14  11       65.01       78.24      9.40 o 
   5  14  11      395.79      398.67     25.51 o 
   6  14  11       87.31       84.26     14.61 o 
   7  14  11      358.50      300.27     45.63 o 
   8  14  11      159.58      160.26     20.75 o 
  -7  15  11      219.50      205.23     24.33 o 
  -6  15  11      737.28      759.54     65.73 o 
  -5  15  11       16.10       17.06      9.85 o 
  -4  15  11      548.58      570.12     43.54 o 
  -3  15  11      183.71      194.25     22.12 o 
  -2  15  11      671.32      784.63     42.00 o 
  -1  15  11      854.58      762.68     41.19 o 
   0  15  11      972.40     1057.75     55.59 o 
   1  15  11      889.57      876.13     40.69 o 
   2  15  11      799.83      855.76     39.72 o 
   3  15  11      179.21      180.02     14.18 o 
   4  15  11      730.78      708.82     34.52 o 
   5  15  11       42.95       50.97     10.20 o 
   6  15  11      774.44      830.46     56.19 o 
   7  15  11      182.98      182.24     21.88 o 
  -6  16  11       19.72       19.31     11.60 o 
  -5  16  11       88.92       99.94     17.47 o 
  -4  16  11      184.94      182.39     22.65 o 
  -3  16  11       93.87       86.18     11.58 o 
  -2  16  11      252.51      274.78     20.99 o 
  -1  16  11      429.82      432.47     30.72 o 
   0  16  11     1352.48     1448.47     72.28 o 
   1  16  11      446.84      414.83     22.71 o 
   2  16  11      267.51      270.10     18.35 o 
   3  16  11       98.89       97.56     10.97 o 
   4  16  11      210.44      239.95     17.31 o 
   5  16  11       55.95       42.82     12.52 o 
   6  16  11       12.78       13.17     10.13 o 
  -5  17  11       59.07       48.76     24.72 o 
  -4  17  11       13.35        4.87      8.15 o 
  -3  17  11        1.57        4.89      7.39 o 
  -2  17  11       29.65       27.25      8.59 o 
  -1  17  11       17.84        8.25      7.41 o 
   0  17  11       11.35       21.20      8.05 o 
   1  17  11       17.21       10.77      7.89 o 
   2  17  11       28.38        6.15      6.49 o 
   3  17  11        1.28       -5.28      6.17 o 
   4  17  11       12.73        5.59      6.87 o 
   5  17  11       59.10       55.54     13.83 o 
  -3  18  11      187.09      224.35     31.51 o 
  -2  18  11        3.70        5.82      9.24 o 
  -1  18  11      385.76      354.22     28.14 o 
   0  18  11       13.97        7.37      9.13 o 
   1  18  11      337.99      340.97     28.96 o 
   2  18  11        7.30        0.00     11.41 o 
   3  18  11      181.10      203.87     25.26 o 
   4  18  11       27.62       34.22     19.01 o 
   0   0  12     1127.85     1228.34     49.10 o 
   1   0  12     1379.39     1384.45     45.41 o 
   2   0  12       39.56       43.81      3.22 o 
   3   0  12        9.99       17.36      2.37 o 
   4   0  12      163.73      145.22      8.58 o 
   5   0  12       47.06       46.40      4.62 o 
   6   0  12      277.29      294.31     13.52 o 
   7   0  12      660.25      658.73     29.02 o 
   8   0  12     1766.44     1815.75     86.38 o 
   9   0  12     1545.57     1726.51     83.26 o 
  10   0  12      738.65      711.50     98.87 o 
  11   0  12      391.24      427.40     52.96 o 
  12   0  12      600.56      586.26     57.58 o 
 -12   1  12       26.73       24.45     16.30 o 
 -11   1  12      252.78      249.88     38.57 o 
 -10   1  12      388.30      379.24     64.37 o 
  -9   1  12      920.67      916.55     68.53 o 
  -8   1  12      828.06      740.77     38.74 o 
  -7   1  12      810.22      790.72     36.22 o 
  -6   1  12     1517.95     1566.29     57.16 o 
  -5   1  12      725.38      690.06     55.28 o 
  -4   1  12      366.05      399.76     19.55 o 
  -3   1  12      347.17      334.62     12.91 o 
  -2   1  12     1640.67     1703.09     53.17 o 
  -1   1  12      261.56      242.31      9.50 o 
   0   1  12     1222.96     1184.37     44.47 o 
   1   1  12      250.84      253.92      9.75 o 
   2   1  12     1746.33     1694.27     46.86 o 
   3   1  12      300.72      293.24      8.76 o 
   4   1  12      470.83      474.30     21.36 o 
   5   1  12      668.35      716.52     25.81 o 
   6   1  12     1617.34     1696.86     61.87 o 
   7   1  12      792.54      851.91     33.19 o 
   8   1  12      857.76      853.39     37.18 o 
   9   1  12      829.17      901.30     44.54 o 
  10   1  12      394.22      403.52     67.09 o 
  11   1  12      216.23      204.89     51.88 o 
  12   1  12       52.96       59.84     14.92 o 
 -12   2  12       46.25       58.67     21.73 o 
 -11   2  12       14.13        2.72     15.75 o 
 -10   2  12       55.78       84.20     22.27 o 
  -9   2  12       19.16        3.33      7.61 o 
  -8   2  12      158.16      149.42     15.46 o 
  -7   2  12       74.24       82.36     10.35 o 
  -6   2  12      251.03      273.00     16.58 o 
  -5   2  12      147.53      149.21      9.63 o 
  -4   2  12       28.53       35.73      4.66 o 
  -3   2  12      286.41      294.03     10.26 o 
  -2   2  12      250.89      239.30      9.21 o 
  -1   2  12      147.53      159.48      7.73 o 
   0   2  12      451.66      421.91     14.67 o 
   1   2  12      143.73      142.55      6.96 o 
   2   2  12      242.81      239.26      7.88 o 
   3   2  12      308.17      313.62      9.24 o 
   4   2  12       33.56       27.43      2.90 o 
   5   2  12      156.91      180.20      8.21 o 
   6   2  12      246.16      245.44     14.20 o 
   7   2  12       74.69       77.77      6.72 o 
   8   2  12      170.90      174.90     11.46 o 
   9   2  12       19.77       28.69      5.41 o 
  10   2  12       63.15       39.13     13.85 o 
  11   2  12       12.14       16.64     10.94 o 
  12   2  12       46.76       38.99     15.75 o 
 -12   3  12       96.59       65.19     22.27 o 
 -11   3  12      122.85      138.52     29.88 o 
 -10   3  12      177.56      110.28     26.07 o 
  -9   3  12      194.22      160.70     16.88 o 
  -8   3  12      282.08      291.60     45.09 o 
  -7   3  12      782.51      758.09     46.20 o 
  -6   3  12     1015.50     1007.52     79.09 o 
  -5   3  12      490.23      436.82     25.38 o 
  -4   3  12     1422.38     1407.17     69.41 o 
  -3   3  12     1077.60     1056.71     36.62 o 
  -2   3  12     1234.70     1283.25     46.17 o 
  -1   3  12      262.16      246.42      9.80 o 
   0   3  12     1345.76     1391.51     42.46 o 
   1   3  12      193.61      214.16      8.56 o 
   2   3  12     1148.17     1125.80     26.71 o 
   3   3  12     1134.64     1122.47     27.97 o 
   4   3  12     1328.00     1298.34     35.80 o 
   5   3  12      512.85      521.88     16.82 o 
   6   3  12      966.83     1015.22     38.51 o 
   7   3  12      796.37      805.15     31.61 o 
   8   3  12      253.14      247.94     13.26 o 
   9   3  12      218.61      242.64     13.86 o 
  10   3  12      148.69      141.51     24.99 o 
  11   3  12      115.49      124.94     28.25 o 
  12   3  12       87.93       61.38     23.90 o 
 -12   4  12      555.27      312.36     48.89 o 
 -11   4  12      837.25      836.57     89.09 o 
 -10   4  12      528.18      451.97     54.87 o 
  -9   4  12      558.07      546.62     91.81 o 
  -8   4  12      354.67      410.76     44.00 o 
  -7   4  12      908.49      969.66     60.95 o 
  -6   4  12     1497.73     1500.69     69.74 o 
  -5   4  12      579.25      635.97     34.46 o 
  -4   4  12     1034.96     1044.89     53.05 o 
  -3   4  12      844.88      844.77     42.57 o 
  -2   4  12      114.40      109.09      6.48 o 
  -1   4  12      156.67      170.71      8.47 o 
   0   4  12      131.48      136.19      6.29 o 
   1   4  12      147.54      161.71      5.88 o 
   2   4  12      182.71      184.51      6.31 o 
   3   4  12      754.62      748.19     25.16 o 
   4   4  12     1101.95     1086.86     36.88 o 
   5   4  12      536.66      574.91     20.81 o 
   6   4  12     1635.59     1695.42     68.24 o 
   7   4  12      828.01      763.58     36.01 o 
   8   4  12      280.32      265.60     15.19 o 
   9   4  12      542.72      532.71     26.40 o 
  10   4  12      577.56      594.24     45.59 o 
  11   4  12      780.08      788.24    121.68 o 
  12   4  12      605.95      636.12     70.62 o 
 -12   5  12      398.28      318.87     49.43 o 
 -11   5  12      586.98      644.27     72.79 o 
 -10   5  12      433.11      437.84     53.78 o 
  -9   5  12      552.53      566.17     41.83 o 
  -8   5  12     1093.02     1098.69     65.91 o 
  -7   5  12      385.53      403.38     34.52 o 
  -6   5  12      236.74      267.31     22.03 o 
  -5   5  12      881.44      926.31     58.85 o 
  -4   5  12     1110.16     1124.64     80.40 o 
  -3   5  12      283.42      279.20     15.12 o 
  -2   5  12      115.68      124.15      8.72 o 
  -1   5  12      294.53      277.59     10.69 o 
   0   5  12      285.59      259.94      9.73 o 
   1   5  12      205.30      198.03      6.13 o 
   2   5  12      189.57      178.73      6.34 o 
   3   5  12      242.30      240.88     11.98 o 
   4   5  12     1188.05     1259.35     45.92 o 
   5   5  12      811.33      802.76     30.49 o 
   6   5  12      218.69      211.01     12.26 o 
   7   5  12      289.01      311.32     18.90 o 
   8   5  12     1225.33     1277.52     64.06 o 
   9   5  12      461.88      459.22     23.23 o 
  10   5  12      413.67      416.11     26.44 o 
  11   5  12      525.45      516.11     37.59 o 
  12   5  12      471.25      431.87     45.63 o 
 -11   6  12      133.77      126.57     29.88 o 
 -10   6  12       32.97       17.93     16.30 o 
  -9   6  12       27.44       39.66     17.93 o 
  -8   6  12       84.31       88.94     20.10 o 
  -7   6  12      243.99      248.53     16.37 o 
  -6   6  12      186.37      160.87     17.71 o 
  -5   6  12      153.92      176.06     18.39 o 
  -4   6  12      144.24      170.95     17.23 o 
  -3   6  12      378.55      364.76     18.54 o 
  -2   6  12      284.39      270.82     14.83 o 
  -1   6  12      686.78      700.40     23.43 o 
   0   6  12       86.21       91.28      5.02 o 
   1   6  12      728.30      754.51     20.65 o 
   2   6  12      281.54      266.45      9.66 o 
   3   6  12      376.40      337.66     12.42 o 
   4   6  12      122.99      132.56      8.10 o 
   5   6  12      173.93      174.54      9.53 o 
   6   6  12      192.12      174.14     12.54 o 
   7   6  12      239.39      226.98     13.38 o 
   8   6  12       70.16       77.61      8.12 o 
   9   6  12       36.05       43.38      9.24 o 
  10   6  12       32.76       24.44      8.59 o 
  11   6  12      137.84      140.82     16.42 o 
 -11   7  12      138.68       87.46     26.07 o 
 -10   7  12      126.39      137.98     30.42 o 
  -9   7  12      151.41      205.34     36.40 o 
  -8   7  12       38.71       37.33      9.13 o 
  -7   7  12      209.78      206.35     15.66 o 
  -6   7  12      387.63      396.71     36.94 o 
  -5   7  12        1.15       -1.05      7.33 o 
  -4   7  12      336.91      348.70     26.21 o 
  -3   7  12      385.08      377.83     22.45 o 
  -2   7  12     1018.56      937.38     44.54 o 
  -1   7  12     1046.62      981.55     31.19 o 
   0   7  12      370.13      386.01     13.26 o 
   1   7  12     1042.66      967.25     28.52 o 
   2   7  12     1042.24     1040.08     38.43 o 
   3   7  12      381.97      374.67     15.86 o 
   4   7  12      311.01      319.86     14.21 o 
   5   7  12        4.43        3.16      3.29 o 
   6   7  12      345.27      328.97     19.32 o 
   7   7  12      244.10      225.97     27.79 o 
   8   7  12       18.38        6.73      5.17 o 
   9   7  12      132.86      130.76     13.89 o 
  10   7  12      113.38       96.22     12.89 o 
  11   7  12      127.32      122.33     14.37 o 
 -11   8  12      442.58      444.36     56.50 o 
 -10   8  12      573.61      674.15     74.97 o 
  -9   8  12      743.17      721.41     77.68 o 
  -8   8  12     1112.52     1116.10     67.87 o 
  -7   8  12      948.68     1002.89     82.57 o 
  -6   8  12      427.10      485.36     35.27 o 
  -5   8  12     1372.52     1342.00     82.20 o 
  -4   8  12      565.38      578.89     39.59 o 
  -3   8  12     1215.47     1235.71     62.77 o 
  -2   8  12      407.55      411.49     16.58 o 
  -1   8  12      260.18      273.30     10.84 o 
   0   8  12     1350.35     1393.96     47.16 o 
   1   8  12      203.20      230.20     14.95 o 
   2   8  12      477.99      463.09     16.68 o 
   3   8  12     1101.44     1160.63     48.14 o 
   4   8  12      693.44      679.52     55.67 o 
   5   8  12     1312.20     1290.45     53.81 o 
   6   8  12      577.83      510.11     30.47 o 
   7   8  12      798.37      759.68     38.44 o 
   8   8  12     1177.84     1129.57     66.50 o 
   9   8  12      660.00      700.80     39.42 o 
  10   8  12      608.30      642.62     37.15 o 
  11   8  12      418.33      441.57     34.85 o 
 -10   9  12      652.07      818.10     88.00 o 
  -9   9  12      517.00      595.92     67.90 o 
  -8   9  12      304.88      286.28     43.46 o 
  -7   9  12      439.42      491.84     36.82 o 
  -6   9  12      470.35      416.61     31.78 o 
  -5   9  12      219.91      232.24     27.16 o 
  -4   9  12      504.74      524.05     29.85 o 
  -3   9  12       11.42        8.57      4.55 o 
  -2   9  12      461.51      478.42     20.83 o 
  -1   9  12       63.03       56.40      4.95 o 
   0   9  12      338.71      294.55     14.31 o 
   1   9  12       45.75       50.92      4.37 o 
   2   9  12      314.10      325.78     12.35 o 
   3   9  12        7.26        7.31      3.64 o 
   4   9  12      464.49      425.62     23.05 o 
   5   9  12      147.99      154.10     11.21 o 
   6   9  12      552.89      576.14     32.32 o 
   7   9  12      396.88      403.10     23.32 o 
   8   9  12      346.91      349.69     27.80 o 
   9   9  12      539.94      473.93     29.19 o 
  10   9  12      624.57      704.62     40.34 o 
 -10  10  12      300.32      230.87     41.29 o 
  -9  10  12       57.74       24.99     19.01 o 
  -8  10  12      393.48      359.07     50.52 o 
  -7  10  12      346.73      402.45     49.43 o 
  -6  10  12      250.84      271.97     31.51 o 
  -5  10  12      280.93      288.73     33.95 o 
  -4  10  12      273.40      280.92     24.35 o 
  -3  10  12      484.69      507.37     30.04 o 
  -2  10  12      125.78      116.18     11.76 o 
  -1  10  12      171.72      157.34     13.89 o 
   0  10  12       19.60       17.88      3.82 o 
   1  10  12      142.06      129.73      8.67 o 
   2  10  12      144.34      145.94     15.53 o 
   3  10  12      444.07      456.58     19.85 o 
   4  10  12      221.88      223.70     13.77 o 
   5  10  12      300.02      271.26     20.46 o 
   6  10  12      213.47      225.93     26.77 o 
   7  10  12      424.99      453.04     42.10 o 
   8  10  12      345.55      342.76     28.91 o 
   9  10  12       66.04       71.78     14.61 o 
  10  10  12      292.94      286.82     23.17 o 
 -10  11  12        4.52        4.89     16.30 o 
  -9  11  12      119.13       66.27     23.36 o 
  -8  11  12       87.58      129.29     29.88 o 
  -7  11  12        9.55       21.19     16.30 o 
  -6  11  12       12.81       24.15      9.90 o 
  -5  11  12      181.08      175.53     19.49 o 
  -4  11  12       64.15       64.83     21.46 o 
  -3  11  12      170.21      144.21     21.19 o 
  -2  11  12       53.85       70.95      9.52 o 
  -1  11  12      247.08      244.83     17.77 o 
   0  11  12      274.09      259.11     16.68 o 
   1  11  12      272.99      310.96     14.86 o 
   2  11  12       53.01       48.28      5.62 o 
   3  11  12      157.92      147.33     10.06 o 
   4  11  12       56.81       68.49      7.72 o 
   5  11  12      187.70      184.89     13.07 o 
   6  11  12       14.63       14.67      8.61 o 
   7  11  12        4.47        3.34      7.82 o 
   8  11  12       87.91       66.41     14.67 o 
   9  11  12      102.04      104.86     16.05 o 
  10  11  12        8.90       23.90     19.01 o 
  -9  12  12      205.70      160.80     34.22 o 
  -8  12  12      228.53      190.67     35.85 o 
  -7  12  12      570.16      600.27     66.27 o 
  -6  12  12      501.97      623.08     66.82 o 
  -5  12  12     1085.72     1095.06     56.84 o 
  -4  12  12      447.78      400.67     31.85 o 
  -3  12  12      773.98      752.23     51.92 o 
  -2  12  12     1354.11     1403.50     72.17 o 
  -1  12  12     1111.48     1064.10     73.15 o 
   0  12  12      249.77      230.18     13.16 o 
   1  12  12     1063.03     1057.36     40.40 o 
   2  12  12     1395.98     1496.90     55.47 o 
   3  12  12      695.83      686.09     28.34 o 
   4  12  12      548.99      533.34     26.07 o 
   5  12  12      956.09      871.50     63.85 o 
   6  12  12      527.41      573.97     70.35 o 
   7  12  12      515.32      548.54     46.72 o 
   8  12  12      317.66      308.46     45.36 o 
   9  12  12      166.28      170.32     20.75 o 
  -8  13  12      860.59      955.54     97.78 o 
  -7  13  12      457.19      471.52     55.41 o 
  -6  13  12      691.28      687.73     72.25 o 
  -5  13  12      388.08      410.85     65.46 o 
  -4  13  12      147.46      148.72     19.33 o 
  -3  13  12       19.12       30.04      9.79 o 
  -2  13  12       29.58       17.02      8.59 o 
  -1  13  12       66.50       90.87      8.86 o 
   0  13  12       81.51       88.88      9.28 o 
   1  13  12      117.84      103.03     12.47 o 
   2  13  12       33.07       31.57      6.78 o 
   3  13  12       11.08        3.24      5.18 o 
   4  13  12       98.37       92.79     18.55 o 
   5  13  12      466.30      441.81     27.56 o 
   6  13  12      548.75      588.37     42.03 o 
   7  13  12      530.76      543.50     39.94 o 
   8  13  12      752.25      716.23     49.44 o 
  -8  14  12      291.48      303.66     45.09 o 
  -7  14  12      171.74      151.56     30.96 o 
  -6  14  12      226.30      211.66     24.12 o 
  -5  14  12       61.36       79.11     14.74 o 
  -4  14  12       32.20       24.50     10.96 o 
  -3  14  12       39.49       37.69     11.67 o 
  -2  14  12       57.05       54.30      9.11 o 
  -1  14  12       20.10       10.11      6.41 o 
   0  14  12       41.58       46.78      7.56 o 
   1  14  12       42.69       44.25      7.24 o 
   2  14  12       43.39       36.33      7.13 o 
   3  14  12       72.65       71.70      9.00 o 
   4  14  12       18.55       31.01      9.72 o 
   5  14  12       72.08       38.16      9.35 o 
   6  14  12      194.31      230.40     24.15 o 
   7  14  12      161.50      167.22     27.43 o 
   8  14  12      285.75      322.13     49.43 o 
  -7  15  12       48.15       39.66     20.10 o 
  -6  15  12       28.48       33.10     12.76 o 
  -5  15  12       48.62       48.30     13.76 o 
  -4  15  12        3.27       -6.96      8.42 o 
  -3  15  12        2.89        6.20     11.95 o 
  -2  15  12        1.11        5.73      5.98 o 
  -1  15  12       25.33       32.32      8.18 o 
   0  15  12        0.04       -3.86      5.50 o 
   1  15  12       24.51       19.73      6.48 o 
   2  15  12        0.74        1.46      5.91 o 
   3  15  12        4.38        6.99      6.07 o 
   4  15  12        3.94       -2.02      6.32 o 
   5  15  12       50.66       51.06     10.27 o 
   6  15  12       27.64       17.18     11.29 o 
   7  15  12       45.54       43.19     15.21 o 
  -6  16  12      176.32      210.43     25.73 o 
  -5  16  12      272.50      239.56     38.03 o 
  -4  16  12      184.70      183.50     22.28 o 
  -3  16  12      465.37      507.44     33.79 o 
  -2  16  12      478.81      523.05     31.11 o 
  -1  16  12      816.00      810.87     46.18 o 
   0  16  12      411.78      428.19     26.78 o 
   1  16  12      833.05      835.95     51.75 o 
   2  16  12      490.76      498.41     26.23 o 
   3  16  12      414.07      435.21     24.62 o 
   4  16  12      186.02      183.88     15.15 o 
   5  16  12      248.15      211.91     26.77 o 
   6  16  12      174.53      159.17     34.22 o 
  -4  17  12      299.70      314.45     28.53 o 
  -3  17  12      375.38      435.48     27.90 o 
  -2  17  12      657.46      618.22     89.36 o 
  -1  17  12      185.31      206.80     18.12 o 
   0  17  12      661.92      574.61     82.84 o 
   1  17  12      209.09      187.99     27.16 o 
   2  17  12      606.81      629.86     36.19 o 
   3  17  12      454.45      491.92     30.76 o 
   4  17  12      195.58      172.22     20.98 o 
  -2  18  12        2.92      -14.67     14.67 o 
  -1  18  12       27.27       27.54     11.61 o 
   0  18  12        1.82       19.45     10.83 o 
   1  18  12        9.60        3.80     12.49 o 
   1   0  13      702.08      721.15     25.26 o 
   2   0  13       22.01       22.63      2.73 o 
   3   0  13       56.84       66.64      5.33 o 
   4   0  13      329.45      328.12     15.05 o 
   5   0  13       80.03       91.21      6.78 o 
   6   0  13      232.72      227.99     12.59 o 
   7   0  13       97.61       94.45     10.82 o 
   8   0  13       16.47       18.42      6.15 o 
   9   0  13       52.92       72.19      9.87 o 
  10   0  13      110.43       91.66     11.58 o 
  11   0  13        0.42       -2.73      9.02 o 
  12   0  13        4.63       10.86     15.75 o 
 -12   1  13      190.32      167.86     33.68 o 
 -11   1  13      395.82      279.22     44.00 o 
 -10   1  13      103.91       87.46     13.15 o 
  -9   1  13      382.69      382.50     27.00 o 
  -8   1  13       62.32       59.21      9.94 o 
  -7   1  13      511.01      545.89     29.65 o 
  -6   1  13      556.65      516.86     28.46 o 
  -5   1  13      959.03     1003.43     41.33 o 
  -4   1  13      245.19      244.04     15.09 o 
  -3   1  13     1301.02     1290.47     43.62 o 
  -2   1  13      734.84      701.36     37.00 o 
  -1   1  13     2656.02     2704.51     85.73 o 
   0   1  13       20.75       17.68      3.00 o 
   1   1  13     2448.62     2606.78     77.26 o 
   2   1  13      644.37      586.76     24.07 o 
   3   1  13     1377.79     1349.51     39.04 o 
   4   1  13      208.97      215.99     10.23 o 
   5   1  13      772.91      836.22     38.99 o 
   6   1  13      475.11      463.46     21.33 o 
   7   1  13      477.30      512.83     23.96 o 
   8   1  13       75.84       48.18      6.18 o 
   9   1  13      312.97      342.90     22.25 o 
  10   1  13       70.53       46.12     13.38 o 
  11   1  13      343.65      203.71     33.68 o 
  12   1  13      157.88      129.47     38.03 o 
 -11   2  13       25.88        9.78     17.93 o 
 -10   2  13      435.93      535.62     61.38 o 
  -9   2  13      244.14      246.99     21.81 o 
  -8   2  13      953.62     1047.00     62.52 o 
  -7   2  13      304.28      301.03     21.77 o 
  -6   2  13      815.63      866.05     43.17 o 
  -5   2  13     2606.65     2651.58    123.15 o 
  -4   2  13     1744.74     1729.25     95.86 o 
  -3   2  13     2848.81     2803.02     83.61 o 
  -2   2  13       62.77       70.51      4.80 o 
  -1   2  13     3604.87     3616.31    106.04 o 
   0   2  13      241.93      248.10     10.21 o 
   1   2  13     3461.93     3420.78    108.46 o 
   2   2  13       43.02       39.34      3.29 o 
   3   2  13     2709.81     2583.93     68.02 o 
   4   2  13     1556.45     1509.47     60.01 o 
   5   2  13     2521.62     2409.70     85.07 o 
   6   2  13      859.12      862.49     36.78 o 
   7   2  13      321.78      347.48     15.95 o 
   8   2  13      824.60      837.17     36.40 o 
   9   2  13      177.83      152.08     11.00 o 
  10   2  13      465.50      360.69     32.46 o 
  11   2  13        5.57       17.38     16.84 o 
 -11   3  13      257.79      302.03     46.72 o 
 -10   3  13        9.02        0.54     13.58 o 
  -9   3  13      459.65      431.18     31.01 o 
  -8   3  13      353.09      396.20     28.01 o 
  -7   3  13      730.62      682.40     95.06 o 
  -6   3  13      448.62      504.30     26.84 o 
  -5   3  13     1799.29     1870.19     91.77 o 
  -4   3  13      876.67      854.82     44.80 o 
  -3   3  13      635.01      660.31     30.34 o 
  -2   3  13     1637.91     1713.67     68.92 o 
  -1   3  13      132.05      135.58      5.81 o 
   0   3  13     1501.90     1407.12     46.06 o 
   1   3  13       97.83       99.70      7.69 o 
   2   3  13     1607.09     1578.99     47.75 o 
   3   3  13      728.81      714.72     22.40 o 
   4   3  13      899.88      920.24     31.80 o 
   5   3  13     1871.08     1854.80     66.08 o 
   6   3  13      558.40      619.04     27.37 o 
   7   3  13      838.68      840.81     36.34 o 
   8   3  13      453.42      470.80     33.92 o 
   9   3  13      577.25      590.84     28.12 o 
  10   3  13        4.73        6.15      8.63 o 
  11   3  13      298.10      284.65     42.91 o 
 -11   4  13       35.79       18.47     16.84 o 
 -10   4  13       25.09       10.32     15.21 o 
  -9   4  13       35.04       30.09      9.04 o 
  -8   4  13       33.20       30.73      8.31 o 
  -7   4  13       10.21        7.46      5.14 o 
  -6   4  13      269.48      248.00     17.22 o 
  -5   4  13        9.75        8.31      5.31 o 
  -4   4  13       80.93       81.80     13.31 o 
  -3   4  13       49.84       45.26      6.89 o 
  -2   4  13      500.48      509.66     20.84 o 
  -1   4  13       10.35        8.42      2.71 o 
   0   4  13        1.82        0.70      1.90 o 
   1   4  13       13.84       10.18      2.09 o 
   2   4  13      498.33      483.45     16.60 o 
   3   4  13       41.28       39.83      3.60 o 
   4   4  13       95.55       91.37      6.09 o 
   5   4  13       12.27       16.23      3.55 o 
   6   4  13      277.05      235.88     13.16 o 
   7   4  13        7.01        2.27      4.18 o 
   8   4  13       36.95       36.23      6.36 o 
   9   4  13       35.65       24.64      6.20 o 
  10   4  13       20.38       26.89      8.56 o 
  11   4  13       33.36       28.72     11.61 o 
 -11   5  13       34.32       30.42     20.64 o 
 -10   5  13      146.56      130.92     29.33 o 
  -9   5  13       74.66      100.63     13.65 o 
  -8   5  13      132.99      148.73     41.56 o 
  -7   5  13      465.74      490.82     30.92 o 
  -6   5  13       56.34       49.28     10.18 o 
  -5   5  13      426.87      375.24     28.46 o 
  -4   5  13       17.53       21.86      6.88 o 
  -3   5  13     1645.75     1525.99     74.36 o 
  -2   5  13       18.56       14.26      5.14 o 
  -1   5  13      722.20      700.93     30.45 o 
   0   5  13       89.97      103.28      6.25 o 
   1   5  13      714.85      743.01     23.50 o 
   2   5  13        6.85       11.06      2.42 o 
   3   5  13     1604.65     1616.69     52.77 o 
   4   5  13        8.27        3.30      3.03 o 
   5   5  13      391.92      391.03     16.55 o 
   6   5  13       70.29       71.83      7.15 o 
   7   5  13      391.63      369.64     18.79 o 
   8   5  13      145.35      148.45     11.55 o 
   9   5  13       92.11       90.26      9.41 o 
  10   5  13      143.81      150.36     20.90 o 
  11   5  13       33.03       33.53     16.30 o 
 -11   6  13       26.18        9.78     17.38 o 
 -10   6  13      750.17      888.18     92.35 o 
  -9   6  13      225.13      267.23     42.91 o 
  -8   6  13      754.68      831.79     51.55 o 
  -7   6  13      995.38     1045.68     67.10 o 
  -6   6  13      842.31      921.17     60.57 o 
  -5   6  13      492.32      499.83     35.79 o 
  -4   6  13     1444.85     1502.09    121.41 o 
  -3   6  13     1658.50     1659.94     70.44 o 
  -2   6  13     1535.20     1471.89     62.93 o 
  -1   6  13     2152.54     2065.97     67.72 o 
   0   6  13     1633.81     1548.93     48.71 o 
   1   6  13     2188.67     2129.52     63.91 o 
   2   6  13     1424.86     1394.86     46.30 o 
   3   6  13     1572.60     1569.37     51.67 o 
   4   6  13     1192.89     1210.29     44.31 o 
   5   6  13      403.62      404.83     17.29 o 
   6   6  13      693.08      738.52     36.58 o 
   7   6  13      839.79      869.99     45.08 o 
   8   6  13      654.74      723.41     32.47 o 
   9   6  13      173.30      170.88     15.98 o 
  10   6  13      710.32      696.08     39.39 o 
  11   6  13       36.00       16.63      9.08 o 
 -11   7  13      642.31      746.94     82.57 o 
 -10   7  13       78.01       85.83     25.53 o 
  -9   7  13      953.34     1013.66    102.13 o 
  -8   7  13       28.69       26.01      9.64 o 
  -7   7  13      604.53      638.89     33.72 o 
  -6   7  13      498.68      505.29     82.30 o 
  -5   7  13      227.90      226.57     22.27 o 
  -4   7  13     1045.13     1099.25     68.55 o 
  -3   7  13       72.67       57.66      7.07 o 
  -2   7  13     2455.57     2451.62     90.18 o 
  -1   7  13      412.27      412.20     16.03 o 
   0   7  13     4876.19     5058.91    162.85 o 
   1   7  13      421.09      429.08     14.18 o 
   2   7  13     2476.07     2452.67     73.25 o 
   3   7  13      120.47      129.92      8.15 o 
   4   7  13     1076.29     1043.95     39.06 o 
   5   7  13      325.44      336.75     15.21 o 
   6   7  13      400.76      377.53     21.18 o 
   7   7  13      608.09      613.51     28.31 o 
   8   7  13       45.09       50.37      7.30 o 
   9   7  13     1035.06     1068.79     56.06 o 
  10   7  13       70.69       82.35     12.24 o 
  11   7  13      601.48      564.96     53.78 o 
 -10   8  13       98.06       98.87     27.70 o 
  -9   8  13        5.66       -4.89     14.12 o 
  -8   8  13      176.84      173.04     18.89 o 
  -7   8  13      107.03       98.72     17.65 o 
  -6   8  13      631.64      567.53     40.84 o 
  -5   8  13       10.82        2.62      7.18 o 
  -4   8  13      220.02      217.11     20.91 o 
  -3   8  13      101.59       79.50      9.81 o 
  -2   8  13      259.45      303.35     21.32 o 
  -1   8  13      213.45      206.17     10.23 o 
   0   8  13       39.17       39.80      4.02 o 
   1   8  13      253.79      256.29     12.69 o 
   2   8  13      291.90      312.30     12.80 o 
   3   8  13      101.08      100.24      8.50 o 
   4   8  13      229.61      207.98     11.33 o 
   5   8  13       19.74       21.84      4.34 o 
   6   8  13      698.47      636.35     32.77 o 
   7   8  13      126.89      128.04     17.71 o 
   8   8  13      185.14      177.38     13.03 o 
   9   8  13        3.51        3.52      6.99 o 
  10   8  13      107.27      129.28     15.02 o 
 -10   9  13       65.81       66.82     23.36 o 
  -9   9  13       73.95       65.19     22.82 o 
  -8   9  13       95.13       64.10     21.19 o 
  -7   9  13      279.59      287.98     67.09 o 
  -6   9  13      205.09      210.58     57.31 o 
  -5   9  13      153.27      179.16     19.31 o 
  -4   9  13        0.18       -2.99      6.15 o 
  -3   9  13      204.31      170.32     22.21 o 
  -2   9  13       10.64        6.16      3.77 o 
  -1   9  13      283.82      284.40     12.95 o 
   0   9  13        2.36        1.72      2.50 o 
   1   9  13      322.65      300.65     14.02 o 
   2   9  13       16.68       13.80      3.14 o 
   3   9  13      160.33      148.12     15.79 o 
   4   9  13        1.36        0.13      3.43 o 
   5   9  13      144.64      147.77      9.91 o 
   6   9  13      236.56      238.48     16.51 o 
   7   9  13      266.10      278.50     18.62 o 
   8   9  13       93.88       71.76     13.31 o 
   9   9  13       71.03       74.40     11.56 o 
  10   9  13       65.23       55.03     11.51 o 
 -10  10  13      150.01      145.59     32.59 o 
  -9  10  13      194.11      145.04     32.05 o 
  -8  10  13      519.41      586.14     66.27 o 
  -7  10  13      116.47      132.23     18.14 o 
  -6  10  13     1339.98     1512.89    140.70 o 
  -5  10  13       22.35       18.35      9.51 o 
  -4  10  13      912.41     1026.00     65.63 o 
  -3  10  13      297.44      337.45     22.89 o 
  -2  10  13     1674.01     1804.31     90.33 o 
  -1  10  13      727.64      749.61     45.98 o 
   0  10  13      969.48      997.80     39.72 o 
   1  10  13      643.04      632.40     27.15 o 
   2  10  13     1562.04     1623.63     62.79 o 
   3  10  13      263.54      243.76     12.74 o 
   4  10  13      816.76      765.87     34.28 o 
   5  10  13       30.72       21.13      5.65 o 
   6  10  13     1166.13     1169.31     56.28 o 
   7  10  13      147.39      141.75     24.17 o 
   8  10  13      466.02      406.02     32.65 o 
   9  10  13      162.32      145.22     16.04 o 
  10  10  13      102.30       36.40     20.64 o 
  -9  11  13      435.60      369.94     53.78 o 
  -8  11  13      168.67      174.38     34.22 o 
  -7  11  13      169.86      160.80     30.96 o 
  -6  11  13      272.92      302.89     27.20 o 
  -5  11  13      532.65      552.94     55.68 o 
  -4  11  13     1233.76     1212.69     76.70 o 
  -3  11  13      264.27      280.77     19.71 o 
  -2  11  13     1634.97     1657.79     84.78 o 
  -1  11  13      447.87      439.37     27.00 o 
   0  11  13     2915.68     3230.05    114.91 o 
   1  11  13      453.27      450.56     19.52 o 
   2  11  13     1516.68     1636.60     60.72 o 
   3  11  13      260.01      283.45     14.40 o 
   4  11  13     1177.80     1273.55     53.73 o 
   5  11  13      465.63      482.45     30.01 o 
   6  11  13      272.40      281.21     24.92 o 
   7  11  13      148.64      126.45     29.33 o 
   8  11  13      144.50      123.77     17.34 o 
   9  11  13      353.62      287.32     23.34 o 
  -8  12  13       86.06       64.10     24.45 o 
  -7  12  13       81.88       80.40     24.45 o 
  -6  12  13      199.31      260.75     39.11 o 
  -5  12  13       59.86       49.62     12.49 o 
  -4  12  13      149.83      131.75     33.68 o 
  -3  12  13      303.63      247.41     23.58 o 
  -2  12  13      124.45      111.71     17.84 o 
  -1  12  13      454.89      437.46     37.09 o 
   0  12  13      112.29      126.47      9.37 o 
   1  12  13      485.08      504.31     21.89 o 
   2  12  13      148.64      145.24     10.50 o 
   3  12  13      305.27      329.30     16.35 o 
   4  12  13      178.43      190.13     13.83 o 
   5  12  13       75.97       93.82     12.04 o 
   6  12  13      229.48      227.62     23.11 o 
   7  12  13       73.76       63.84     16.84 o 
   8  12  13      105.74       71.16     14.34 o 
  -8  13  13       27.72       16.30     19.01 o 
  -7  13  13        3.92      -10.86     13.04 o 
  -6  13  13       52.06       63.56     21.19 o 
  -5  13  13       78.65       84.76     15.53 o 
  -4  13  13       28.39       34.99     10.96 o 
  -3  13  13      142.44      158.24     29.61 o 
  -2  13  13       54.78       45.99     12.22 o 
  -1  13  13       26.30       28.82      7.46 o 
   0  13  13       98.00       98.36     10.16 o 
   1  13  13       34.00       23.48      7.40 o 
   2  13  13       61.02       58.19      7.39 o 
   3  13  13      125.46      123.51     11.98 o 
   4  13  13       28.03       15.69      7.56 o 
   5  13  13       85.01       90.01     12.03 o 
   6  13  13       48.62       46.75     11.96 o 
   7  13  13        1.61        6.46     10.59 o 
   8  13  13       30.29       24.51     11.61 o 
  -7  14  13      109.70       69.53     22.27 o 
  -6  14  13      596.05      580.17     66.27 o 
  -5  14  13      119.46       87.46     24.45 o 
  -4  14  13      199.63      177.55     29.61 o 
  -3  14  13      130.54      125.86     17.71 o 
  -2  14  13      850.83      817.72     63.16 o 
  -1  14  13      186.81      165.64     15.06 o 
   0  14  13      289.92      319.16     19.24 o 
   1  14  13      246.24      281.69     18.43 o 
   2  14  13      809.92      823.70     38.66 o 
   3  14  13      183.14      193.08     15.29 o 
   4  14  13      187.40      177.92     26.06 o 
   5  14  13      114.41      137.50     15.99 o 
   6  14  13      523.33      564.27     41.77 o 
   7  14  13       75.14       82.51     15.92 o 
  -6  15  13      401.40      280.31     45.09 o 
  -5  15  13      495.86      619.28     71.16 o 
  -4  15  13      369.01      498.17     39.64 o 
  -3  15  13      548.20      598.08     34.61 o 
  -2  15  13      595.81      676.30     45.33 o 
  -1  15  13      481.88      486.04     29.12 o 
   0  15  13      105.78      100.90     18.19 o 
   1  15  13      502.87      544.29     37.24 o 
   2  15  13      629.93      629.87     31.07 o 
   3  15  13      446.88      416.44     23.21 o 
   4  15  13      366.26      401.19     26.19 o 
   5  15  13      405.36      449.11     29.32 o 
   6  15  13      373.43      444.14     35.50 o 
  -5  16  13      369.95      439.47     55.41 o 
  -4  16  13       30.64       37.93     12.49 o 
  -3  16  13      288.36      273.61     31.46 o 
  -2  16  13       66.79       67.05     11.02 o 
  -1  16  13      665.51      707.82     39.57 o 
   0  16  13      423.25      417.98     26.73 o 
   1  16  13      620.05      631.55     37.26 o 
   2  16  13       52.70       51.24      8.85 o 
   3  16  13      296.04      282.85     38.21 o 
   4  16  13       29.19       34.74      9.73 o 
   5  16  13      356.76      435.67     55.41 o 
  -3  17  13        2.10       -5.18     11.06 o 
  -2  17  13       48.33       35.28     10.08 o 
  -1  17  13       76.20       36.67      9.87 o 
   0  17  13        0.31        3.87      8.05 o 
   1  17  13       76.83       70.44     13.83 o 
   2  17  13       49.17       41.04      9.86 o 
   3  17  13        2.11        6.01     10.94 o 
   0   0  14    13072.61    12825.01   1022.08 o 
   1   0  14      129.34      123.12      8.85 o 
   2   0  14     6898.36     6852.04    242.74 o 
   3   0  14      336.93      365.79     24.79 o 
   4   0  14     3157.82     3166.22    129.31 o 
   5   0  14     1606.41     1621.57     65.22 o 
   6   0  14      609.50      631.73     29.65 o 
   7   0  14        5.02        8.05      4.24 o 
   8   0  14      296.20      308.36     40.20 o 
   9   0  14      161.70      188.12     18.58 o 
  10   0  14      103.93       90.65     13.66 o 
  11   0  14      151.29      125.49     28.79 o 
 -11   1  14       92.99       70.08     22.82 o 
 -10   1  14      345.35      328.60     26.93 o 
  -9   1  14      118.32      112.69     14.17 o 
  -8   1  14      784.55      902.65     54.82 o 
  -7   1  14      497.25      471.87     26.61 o 
  -6   1  14      404.53      403.31     22.76 o 
  -5   1  14      418.60      431.76     23.05 o 
  -4   1  14     1434.62     1373.63     66.98 o 
  -3   1  14      952.52      963.21     36.98 o 
  -2   1  14     1120.13     1099.66     41.66 o 
  -1   1  14     1669.96     1746.19     64.74 o 
   0   1  14      111.04      123.21      7.93 o 
   1   1  14     1726.60     1768.25     60.53 o 
   2   1  14     1032.07     1078.64     37.11 o 
   3   1  14      940.97      928.23     34.78 o 
   4   1  14     1301.07     1284.18     47.35 o 
   5   1  14      470.17      468.44     26.66 o 
   6   1  14      369.05      388.24     18.56 o 
   7   1  14      431.69      427.86     20.70 o 
   8   1  14      677.70      720.50     32.34 o 
   9   1  14      116.19      126.03     15.13 o 
  10   1  14      299.39      322.34     35.85 o 
  11   1  14       97.29       79.31     24.45 o 
 -11   2  14       10.22        9.23     17.93 o 
 -10   2  14       98.56      104.87     14.96 o 
  -9   2  14       24.49       17.34      8.46 o 
  -8   2  14       35.96       24.99      8.14 o 
  -7   2  14       39.11       18.78      6.42 o 
  -6   2  14       35.68       33.93      6.59 o 
  -5   2  14        1.04        2.54      3.78 o 
  -4   2  14       67.36       96.53     12.48 o 
  -3   2  14       12.86        9.78      3.00 o 
  -2   2  14       81.34       63.34      5.15 o 
  -1   2  14      154.80      146.83      9.80 o 
   0   2  14        7.65        1.45      2.87 o 
   1   2  14      150.00      160.54      9.64 o 
   2   2  14       75.84       66.77      4.77 o 
   3   2  14       13.18       10.06      2.29 o 
   4   2  14       63.08       66.09      4.90 o 
   5   2  14        0.43        0.26      3.02 o 
   6   2  14       32.99       33.13      5.06 o 
   7   2  14       35.17       32.54      6.19 o 
   8   2  14       39.86       45.96      7.56 o 
   9   2  14       24.03       17.59      6.49 o 
  10   2  14       90.78      114.08     19.01 o 
 -11   3  14      321.96      302.03     46.17 o 
 -10   3  14       11.86       10.70     11.68 o 
  -9   3  14       70.59       53.06     10.94 o 
  -8   3  14      427.99      471.02     32.20 o 
  -7   3  14      123.20       99.21     13.58 o 
  -6   3  14      567.34      624.64     38.60 o 
  -5   3  14      423.43      436.57     26.30 o 
  -4   3  14      557.36      621.00     33.82 o 
  -3   3  14      847.55      889.84     45.57 o 
  -2   3  14       74.00       77.92      6.34 o 
  -1   3  14       83.29       80.39      5.89 o 
   0   3  14      378.68      365.05     16.71 o 
   1   3  14       82.52       77.89      8.86 o 
   2   3  14       78.74       79.86      5.06 o 
   3   3  14      962.96     1052.65     39.54 o 
   4   3  14      621.95      647.38     27.10 o 
   5   3  14      385.11      413.40     19.57 o 
   6   3  14      656.75      656.36     32.77 o 
   7   3  14       92.84       82.01      9.03 o 
   8   3  14      476.86      532.34     34.57 o 
   9   3  14       99.90       96.10     18.71 o 
  10   3  14       12.36        8.72      9.75 o 
 -11   4  14      239.43      152.10     32.05 o 
 -10   4  14       70.95       46.17     21.19 o 
  -9   4  14      311.16      343.17     27.23 o 
  -8   4  14       60.04       65.19     13.04 o 
  -7   4  14     1616.37     1651.91     94.63 o 
  -6   4  14     1517.08     1474.32     68.84 o 
  -5   4  14     1036.74     1092.08     68.50 o 
  -4   4  14     3474.53     3533.76    204.33 o 
  -3   4  14      283.26      297.09     18.72 o 
  -2   4  14     4225.82     4414.70    155.73 o 
  -1   4  14      533.20      536.82     19.67 o 
   0   4  14     2741.60     2746.16     88.97 o 
   1   4  14      514.80      506.19     22.40 o 
   2   4  14     4533.24     4753.05    149.74 o 
   3   4  14      322.58      286.38     13.17 o 
   4   4  14     3476.99     3418.64    119.23 o 
   5   4  14     1212.57     1223.74     74.88 o 
   6   4  14     1504.59     1619.92     74.45 o 
   7   4  14     1805.64     1848.74    106.31 o 
   8   4  14       42.68       42.28      7.34 o 
   9   4  14      359.73      341.73     19.84 o 
  10   4  14       73.66       59.04     11.03 o 
  11   4  14      252.00      226.27     24.05 o 
 -11   5  14        5.48       -2.72     15.21 o 
 -10   5  14      309.29      311.81     46.72 o 
  -9   5  14      135.32      100.97     15.75 o 
  -8   5  14      443.64      469.52     77.14 o 
  -7   5  14      707.53      683.76     35.56 o 
  -6   5  14      550.24      492.57     35.57 o 
  -5   5  14     1217.41     1277.78    133.91 o 
  -4   5  14      331.31      314.51     24.72 o 
  -3   5  14     2490.30     2351.05    111.26 o 
  -2   5  14      112.07      133.52     13.13 o 
  -1   5  14     4181.47     3973.40    150.06 o 
   0   5  14      161.56      140.47     11.82 o 
   1   5  14     4312.03     4241.06    123.53 o 
   2   5  14       68.24       70.02      5.43 o 
   3   5  14     2556.58     2531.79     81.57 o 
   4   5  14      306.18      300.51     13.63 o 
   5   5  14     1233.71     1354.92     76.29 o 
   6   5  14      502.75      528.63     27.23 o 
   7   5  14      587.23      593.51     35.52 o 
   8   5  14      438.81      481.00     26.34 o 
   9   5  14      232.96      264.44     16.63 o 
  10   5  14      267.98      319.92     27.54 o 
  11   5  14        2.78        2.32      9.52 o 
 -10   6  14       13.86       29.33     17.93 o 
  -9   6  14       43.84       35.53     10.44 o 
  -8   6  14      147.29      140.00     15.71 o 
  -7   6  14      152.43      160.49     13.67 o 
  -6   6  14      160.33      164.56     18.87 o 
  -5   6  14      207.58      223.26     21.64 o 
  -4   6  14       64.73       68.12     11.33 o 
  -3   6  14       98.32       77.88      9.51 o 
  -2   6  14       38.73       33.84      5.24 o 
  -1   6  14       48.18       41.56      5.06 o 
   0   6  14      666.63      650.97     23.72 o 
   1   6  14       55.51       53.02      5.00 o 
   2   6  14       58.12       60.82      5.22 o 
   3   6  14       87.98       92.11      6.85 o 
   4   6  14       48.69       48.41      6.48 o 
   5   6  14      185.00      197.90     10.87 o 
   6   6  14      136.72      140.43     11.57 o 
   7   6  14      144.33      130.56     11.80 o 
   8   6  14      136.36      135.84     11.38 o 
   9   6  14       41.62       37.71      7.13 o 
  10   6  14       22.89       21.09      8.68 o 
 -10   7  14       71.08       85.83     25.53 o 
  -9   7  14      464.80      466.58     45.09 o 
  -8   7  14       53.03       49.13     11.14 o 
  -7   7  14       25.75       28.39      7.17 o 
  -6   7  14      190.36      166.23     19.26 o 
  -5   7  14      224.68      251.50     25.26 o 
  -4   7  14       31.59       17.69     14.94 o 
  -3   7  14       22.82       16.61      5.14 o 
  -2   7  14       61.02       61.92      6.90 o 
  -1   7  14       72.91       55.71      5.16 o 
   0   7  14        7.99        4.86      2.77 o 
   1   7  14      104.16       99.85      7.19 o 
   2   7  14       68.22       72.76      5.21 o 
   3   7  14       11.18        7.73      3.47 o 
   4   7  14       42.05       39.33      5.03 o 
   5   7  14      294.96      278.36     15.35 o 
   6   7  14      203.44      203.81     14.43 o 
   7   7  14       14.82       23.90      5.73 o 
   8   7  14       39.29       24.25      6.39 o 
   9   7  14      479.53      537.16     32.31 o 
  10   7  14       57.39       58.61     11.26 o 
 -10   8  14      603.31      632.32     72.79 o 
  -9   8  14      511.73      605.70     68.99 o 
  -8   8  14      940.67      973.66     60.94 o 
  -7   8  14      732.36      711.44     86.92 o 
  -6   8  14      458.89      489.00     36.18 o 
  -5   8  14      929.56     1012.40     65.47 o 
  -4   8  14      147.24      112.08     14.78 o 
  -3   8  14      326.43      319.93     28.56 o 
  -2   8  14      780.68      767.61     31.61 o 
  -1   8  14      166.97      194.23     10.14 o 
   0   8  14     1111.22     1157.83     47.58 o 
   1   8  14      186.16      204.95      9.39 o 
   2   8  14      802.25      791.87     29.07 o 
   3   8  14      383.79      423.54     18.13 o 
   4   8  14      212.37      205.88     11.57 o 
   5   8  14     1068.75     1132.35     42.61 o 
   6   8  14      450.85      475.87     37.90 o 
   7   8  14      806.03      798.31     67.28 o 
   8   8  14      938.39      923.69     63.20 o 
   9   8  14      566.65      551.14     33.33 o 
  10   8  14      546.45      642.39     37.62 o 
  -9   9  14      236.72      240.11     41.29 o 
  -8   9  14      192.00      203.53     35.85 o 
  -7   9  14      513.21      527.95     39.68 o 
  -6   9  14      506.58      490.85     68.99 o 
  -5   9  14     1098.01     1273.55     79.45 o 
  -4   9  14      136.02      139.05     17.06 o 
  -3   9  14     1897.12     1890.84     80.75 o 
  -2   9  14      135.88      129.82      9.69 o 
  -1   9  14     3467.10     3659.85    133.76 o 
   0   9  14      461.65      477.59     17.00 o 
   1   9  14     3377.75     3583.78    106.63 o 
   2   9  14      146.47      138.46      7.27 o 
   3   9  14     1872.73     1921.69     62.97 o 
   4   9  14      196.22      202.52     13.43 o 
   5   9  14     1093.99     1061.94     42.81 o 
   6   9  14      565.09      533.89     28.76 o 
   7   9  14      590.15      521.82     57.04 o 
   8   9  14      235.48      243.81     19.93 o 
   9   9  14      222.24      243.30     20.67 o 
  -9  10  14       45.06       57.58     22.27 o 
  -8  10  14       55.13       41.83     20.64 o 
  -7  10  14      148.76      163.94     20.35 o 
  -6  10  14       35.44       32.82     10.90 o 
  -5  10  14      128.37      125.29     16.83 o 
  -4  10  14      243.80      254.07     24.89 o 
  -3  10  14      184.82      182.21     16.64 o 
  -2  10  14      514.77      504.98     48.73 o 
  -1  10  14        0.49       -2.58      5.40 o 
   0  10  14      254.27      261.04     13.28 o 
   1  10  14        0.25        1.02      3.33 o 
   2  10  14      487.85      496.44     19.50 o 
   3  10  14      157.95      164.21     10.62 o 
   4  10  14      222.90      216.48     12.52 o 
   5  10  14      106.25       82.15      8.66 o 
   6  10  14       54.84       54.93      8.75 o 
   7  10  14      160.30      141.61     17.57 o 
   8  10  14       49.08       16.69     24.45 o 
   9  10  14       35.24       28.84      9.84 o 
  -8  11  14       79.91       63.56     22.82 o 
  -7  11  14      160.03      181.44     33.68 o 
  -6  11  14        5.11        2.05      8.81 o 
  -5  11  14      135.16      169.01     20.65 o 
  -4  11  14       33.66       18.78      9.41 o 
  -3  11  14       61.00       50.01      9.18 o 
  -2  11  14       63.77       55.13      9.67 o 
  -1  11  14       95.65      100.87      9.88 o 
   0  11  14       44.40       46.93      5.37 o 
   1  11  14      106.22       92.77     10.96 o 
   2  11  14       70.90       63.91      7.03 o 
   3  11  14       48.06       47.64      6.99 o 
   4  11  14       25.49       18.66      5.08 o 
   5  11  14      167.67      173.37     12.96 o 
   6  11  14        7.04        7.69      6.34 o 
   7  11  14      173.47      168.73     19.60 o 
   8  11  14       72.21       66.89     13.87 o 
  -8  12  14      428.19      344.41     49.98 o 
  -7  12  14      168.42      120.05     28.25 o 
  -6  12  14      244.51      269.44     40.74 o 
  -5  12  14       68.80       60.13     13.30 o 
  -4  12  14       78.64       59.30     13.76 o 
  -3  12  14      403.13      437.35     34.25 o 
  -2  12  14      213.97      233.75     19.61 o 
  -1  12  14       39.30       44.31     13.00 o 
   0  12  14        6.50        7.37      5.18 o 
   1  12  14       65.29       60.21      6.70 o 
   2  12  14      130.50      147.16     10.29 o 
   3  12  14      466.54      454.57     32.71 o 
   4  12  14       97.79       94.20      9.75 o 
   5  12  14       69.83       68.72     10.78 o 
   6  12  14      259.63      242.63     34.22 o 
   7  12  14      161.30      159.58     39.11 o 
   8  12  14      473.34      473.81     36.80 o 
  -7  13  14      285.64      261.84     41.29 o 
  -6  13  14       20.24       19.56     17.93 o 
  -5  13  14      822.77      742.05     79.85 o 
  -4  13  14      631.79      648.61     70.62 o 
  -3  13  14      886.18      855.58     86.92 o 
  -2  13  14      673.35      769.96     83.39 o 
  -1  13  14      953.58      873.51     61.16 o 
   0  13  14      293.99      271.32     30.81 o 
   1  13  14      967.49     1066.25     41.70 o 
   2  13  14      794.31      840.01     33.79 o 
   3  13  14      825.36      842.08     34.05 o 
   4  13  14      704.50      774.95     43.31 o 
   5  13  14      834.09      886.72     48.03 o 
   6  13  14       29.42       19.84     15.75 o 
   7  13  14      318.85      331.66     30.78 o 
  -6  14  14      124.29      111.90     28.25 o 
  -5  14  14       30.86       10.86     17.38 o 
  -4  14  14      359.38      353.64     49.43 o 
  -3  14  14       37.11       47.80     19.56 o 
  -2  14  14      442.65      492.11     35.22 o 
  -1  14  14       71.74       60.80     10.12 o 
   0  14  14      512.15      444.46     28.96 o 
   1  14  14       79.47       82.54      9.84 o 
   2  14  14      426.00      465.76     24.89 o 
   3  14  14       48.07       33.03      7.69 o 
   4  14  14      395.97      416.01     27.25 o 
   5  14  14       29.88       45.58     10.18 o 
   6  14  14      143.10      117.84     28.25 o 
  -5  15  14       32.37       36.94     20.10 o 
  -4  15  14        9.42       11.95     17.38 o 
  -3  15  14       17.53        7.80     10.05 o 
  -2  15  14       29.52       26.36      8.28 o 
  -1  15  14        8.02        6.70      7.78 o 
   0  15  14       32.26       37.99      7.87 o 
   1  15  14       10.11       11.01      6.75 o 
   2  15  14       30.69       29.50      7.95 o 
   3  15  14       21.23       16.10      7.23 o 
   4  15  14        8.92       12.55      9.62 o 
   5  15  14       29.75       19.05      9.20 o 
  -3  16  14       54.93       63.33     17.11 o 
  -2  16  14        2.79        2.24      8.13 o 
  -1  16  14       66.31       49.22     10.23 o 
   0  16  14       15.82       15.70      8.98 o 
   1  16  14       81.69       48.19     11.92 o 
   2  16  14        3.56        3.38      6.92 o 
   3  16  14       51.51       42.55     14.58 o 
   1   0  15      250.79      247.62     13.07 o 
   2   0  15       27.66       26.42      4.82 o 
   3   0  15        4.89        1.85      2.80 o 
   4   0  15       52.61       40.74      4.96 o 
   5   0  15      209.75      213.63     12.16 o 
   6   0  15       40.72       43.96     10.19 o 
   7   0  15      341.25      358.21     18.35 o 
   8   0  15        3.75        9.78      8.69 o 
   9   0  15        3.68        4.39      7.32 o 
  10   0  15       12.93        3.04      8.94 o 
  11   0  15       69.03       57.04     22.82 o 
 -11   1  15      500.33      607.33     69.53 o 
 -10   1  15       27.56       24.55      9.71 o 
  -9   1  15      343.86      347.33     26.59 o 
  -8   1  15       77.45       62.14     17.11 o 
  -7   1  15      492.08      553.61     35.63 o 
  -6   1  15      865.93      825.09     54.31 o 
  -5   1  15      720.26      743.41     36.38 o 
  -4   1  15      675.83      712.59     35.79 o 
  -3   1  15     1000.33      979.78     37.73 o 
  -2   1  15      347.26      325.39     13.39 o 
  -1   1  15      335.29      308.68     16.74 o 
   0   1  15      182.64      180.65     11.49 o 
   1   1  15      418.05      447.13     23.62 o 
   2   1  15      319.91      308.75     12.77 o 
   3   1  15     1110.23     1130.57     38.14 o 
   4   1  15      651.48      699.89     41.48 o 
   5   1  15      737.52      788.35     33.51 o 
   6   1  15      815.81      760.38     45.32 o 
   7   1  15      584.31      610.05     27.82 o 
   8   1  15       71.75       51.28      7.22 o 
   9   1  15      386.12      403.36     29.10 o 
  10   1  15       22.63       14.12     12.49 o 
 -11   2  15      432.97      441.10     56.50 o 
 -10   2  15     1065.57     1217.20     74.01 o 
  -9   2  15      225.68      215.48     22.00 o 
  -8   2  15      665.11      707.84     44.90 o 
  -7   2  15       20.35       20.91      7.43 o 
  -6   2  15     1343.09     1285.40     62.76 o 
  -5   2  15       34.44       19.81      6.52 o 
  -4   2  15     1273.05     1147.83    112.45 o 
  -3   2  15      316.71      297.58     14.84 o 
  -2   2  15      357.02      366.42     14.70 o 
  -1   2  15      418.97      419.24     23.84 o 
   0   2  15       15.33       12.54      4.34 o 
   1   2  15      402.74      408.10     24.68 o 
   2   2  15      480.34      487.77     18.45 o 
   3   2  15      280.83      268.01     10.87 o 
   4   2  15     1264.37     1275.49     52.58 o 
   5   2  15       38.66       34.59      8.49 o 
   6   2  15     1303.73     1412.81     65.15 o 
   7   2  15       35.53       32.25      6.12 o 
   8   2  15      726.02      726.47     37.01 o 
   9   2  15      187.37      156.94     16.08 o 
  10   2  15     1134.06     1325.48    102.67 o 
 -10   3  15      171.63      193.44     20.60 o 
  -9   3  15      376.52      402.26     29.93 o 
  -8   3  15       74.79       75.20     11.25 o 
  -7   3  15     1074.76     1228.07     79.31 o 
  -6   3  15      327.14      360.69     24.92 o 
  -5   3  15     1048.29     1078.36     62.98 o 
  -4   3  15      193.01      216.34     20.73 o 
  -3   3  15      718.57      680.50     56.43 o 
  -2   3  15       45.20       42.18      4.64 o 
  -1   3  15      155.54      159.37      7.05 o 
   0   3  15       19.24       17.15      4.27 o 
   1   3  15      113.48      119.22      8.92 o 
   2   3  15       31.02       25.03      4.02 o 
   3   3  15      636.83      636.30     25.46 o 
   4   3  15      214.16      240.24     13.66 o 
   5   3  15      900.04      885.90     37.62 o 
   6   3  15      383.91      417.33     22.75 o 
   7   3  15      962.25     1040.73     50.08 o 
   8   3  15       87.73       77.52      9.47 o 
   9   3  15      341.69      330.40     21.92 o 
  10   3  15      156.78      138.66     28.25 o 
 -10   4  15        9.68       16.52      9.35 o 
  -9   4  15       22.06       29.89      9.44 o 
  -8   4  15      231.26      246.86     21.20 o 
  -7   4  15       25.14       22.46      7.43 o 
  -6   4  15       26.93       19.94      5.90 o 
  -5   4  15      192.18      213.15     21.30 o 
  -4   4  15      144.29      144.48     16.50 o 
  -3   4  15      356.36      353.88     21.91 o 
  -2   4  15      121.45      147.05     12.36 o 
  -1   4  15       41.13       41.52      4.24 o 
   0   4  15      264.24      243.33     10.98 o 
   1   4  15       49.70       51.54      5.58 o 
   2   4  15      113.66      115.98      6.05 o 
   3   4  15      352.45      325.45     14.82 o 
   4   4  15      134.77      142.49     10.02 o 
   5   4  15      202.95      200.77     12.09 o 
   6   4  15       21.54       18.35      5.54 o 
   7   4  15       26.89       26.22      6.78 o 
   8   4  15      245.78      218.32     25.11 o 
   9   4  15       26.24       22.79      7.55 o 
  10   4  15       13.72       18.10     10.35 o 
 -10   5  15       11.11       10.32     17.93 o 
  -9   5  15      344.36      385.51     45.90 o 
  -8   5  15      323.41      337.13     26.62 o 
  -7   5  15       44.35       34.70      7.50 o 
  -6   5  15       89.70       80.07     13.81 o 
  -5   5  15      889.49      898.13     58.37 o 
  -4   5  15      125.40      116.11     14.70 o 
  -3   5  15      443.69      400.38     24.72 o 
  -2   5  15      468.23      516.20     29.43 o 
  -1   5  15      512.63      501.72     19.65 o 
   0   5  15      534.68      514.39     19.58 o 
   1   5  15      556.18      596.23     19.85 o 
   2   5  15      439.24      424.33     16.71 o 
   3   5  15      459.36      472.37     20.09 o 
   4   5  15      104.58       87.74      6.82 o 
   5   5  15      936.64      951.97     40.62 o 
   6   5  15       83.34       76.88      8.56 o 
   7   5  15       35.30       36.30     10.60 o 
   8   5  15      311.03      297.52     34.53 o 
   9   5  15      382.14      410.07     40.57 o 
  10   5  15        7.07        7.73      9.35 o 
  -9   6  15      438.06      423.23     31.41 o 
  -8   6  15     1180.87     1395.00     82.36 o 
  -7   6  15      476.31      502.81     43.74 o 
  -6   6  15      855.98      969.66     62.94 o 
  -5   6  15      151.95      141.77     17.93 o 
  -4   6  15      414.52      422.82     31.60 o 
  -3   6  15       64.43       66.66      9.33 o 
  -2   6  15     1239.37     1222.91     48.01 o 
  -1   6  15        3.77        2.91      4.41 o 
   0   6  15     1012.51     1027.63     35.82 o 
   1   6  15        2.04        0.57      2.76 o 
   2   6  15     1422.47     1431.53     48.88 o 
   3   6  15       44.83       49.56      5.50 o 
   4   6  15      587.89      559.84     22.92 o 
   5   6  15      124.12      126.18      9.76 o 
   6   6  15      825.08      790.92     67.86 o 
   7   6  15      437.07      386.30     24.09 o 
   8   6  15     1336.88     1422.37    120.57 o 
   9   6  15      390.85      408.78     43.60 o 
  10   6  15      705.03      785.51     68.99 o 
 -10   7  15      132.82      165.14     33.68 o 
  -9   7  15     1185.73     1361.72    115.44 o 
  -8   7  15       66.63       61.92     14.40 o 
  -7   7  15     1556.06     1699.03     80.19 o 
  -6   7  15      191.23      195.89     21.08 o 
  -5   7  15      140.52      149.15     17.83 o 
  -4   7  15      168.61      148.02     22.27 o 
  -3   7  15       85.49       71.18     11.53 o 
  -2   7  15       78.63       69.13      7.26 o 
  -1   7  15      975.08      983.85     42.77 o 
   0   7  15       54.66       55.02      5.11 o 
   1   7  15     1109.26     1153.18     42.75 o 
   2   7  15       81.93       75.02      6.11 o 
   3   7  15       64.98       64.10      7.98 o 
   4   7  15      162.65      166.68     12.32 o 
   5   7  15       59.97       55.44      8.15 o 
   6   7  15      165.02      155.99     12.78 o 
   7   7  15     1367.48     1367.45     64.83 o 
   8   7  15       54.26       49.43      8.97 o 
   9   7  15     1164.98     1227.15     99.95 o 
  -9   8  15       61.37       54.87     21.73 o 
  -8   8  15      414.71      398.51     30.33 o 
  -7   8  15       58.88       52.60     12.79 o 
  -6   8  15      260.81      267.40     38.03 o 
  -5   8  15       81.60       92.85     14.60 o 
  -4   8  15       60.83       48.81     15.75 o 
  -3   8  15      210.22      217.23     15.31 o 
  -2   8  15        5.83        4.45      4.02 o 
  -1   8  15      219.86      209.89     12.86 o 
   0   8  15      234.15      250.45     11.69 o 
   1   8  15      226.01      238.17     11.75 o 
   2   8  15        8.22       13.95      3.40 o 
   3   8  15      232.02      253.04     11.95 o 
   4   8  15       62.80       68.20      6.60 o 
   5   8  15       65.99       72.60     16.39 o 
   6   8  15      210.02      222.67     21.91 o 
   7   8  15       59.74       52.39      8.29 o 
   8   8  15      402.48      398.92     25.91 o 
   9   8  15       61.82       51.77     12.52 o 
  -9   9  15      127.72      139.61     32.59 o 
  -8   9  15       20.29       15.23      9.44 o 
  -7   9  15      126.63      137.74     19.01 o 
  -6   9  15       42.48       25.33     10.86 o 
  -5   9  15       99.05       93.25     22.82 o 
  -4   9  15       45.11       23.88     16.57 o 
  -3   9  15       93.49       86.04     11.29 o 
  -2   9  15      410.91      398.29     22.28 o 
  -1   9  15      720.99      755.74     31.28 o 
   0   9  15      281.01      275.06     11.61 o 
   1   9  15      675.87      705.09     23.74 o 
   2   9  15      392.24      387.20     14.79 o 
   3   9  15       83.71       82.09      6.61 o 
   4   9  15       36.47       29.32      5.28 o 
   5   9  15      117.58      122.05     15.05 o 
   6   9  15       50.42       41.96     11.81 o 
   7   9  15      122.12      123.12     12.60 o 
   8   9  15       22.01       12.54      9.92 o 
   9   9  15      116.84      119.07     17.61 o 
  -8  10  15      714.99      849.61     89.09 o 
  -7  10  15       83.23       95.06     24.99 o 
  -6  10  15     1078.75     1010.49    102.13 o 
  -5  10  15       74.98       76.62     17.65 o 
  -4  10  15      570.49      573.81     42.15 o 
  -3  10  15      273.29      240.49     19.54 o 
  -2  10  15      796.18      808.65     44.74 o 
  -1  10  15      443.29      447.65     27.66 o 
   0  10  15     1913.25     1993.01     72.24 o 
   1  10  15      421.48      471.09     20.33 o 
   2  10  15      775.52      848.34     33.50 o 
   3  10  15      239.82      243.76     13.39 o 
   4  10  15      695.77      669.05     32.30 o 
   5  10  15       49.99       38.74      6.89 o 
   6  10  15     1345.48     1429.79     82.97 o 
   7  10  15       75.20       79.10     14.03 o 
   8  10  15      794.11      811.98     54.53 o 
  -8  11  15      270.71      227.07     38.57 o 
  -7  11  15      589.74      655.13     71.71 o 
  -6  11  15      129.06      126.57     27.70 o 
  -5  11  15      661.74      736.62     78.77 o 
  -4  11  15      204.57      198.53     23.63 o 
  -3  11  15      386.56      425.77     27.19 o 
  -2  11  15      351.67      349.20     23.67 o 
  -1  11  15      378.91      373.56     20.38 o 
   0  11  15       35.50       25.49      5.16 o 
   1  11  15      286.61      295.77     16.00 o 
   2  11  15      338.06      351.26     16.74 o 
   3  11  15      400.83      377.35     20.02 o 
   4  11  15      175.13      161.66     12.47 o 
   5  11  15      726.36      738.68     33.88 o 
   6  11  15      101.23       93.02     11.11 o 
   7  11  15      741.28      703.61     84.20 o 
   8  11  15      276.81      267.27     44.54 o 
  -7  12  15      119.72       94.52     25.53 o 
  -6  12  15      300.48      294.43     45.63 o 
  -5  12  15        2.01        8.69     15.21 o 
  -4  12  15      204.45      187.96     33.68 o 
  -3  12  15       18.46       17.93     15.75 o 
  -2  12  15      171.75      181.75     17.32 o 
  -1  12  15       32.58       17.11      6.47 o 
   0  12  15       45.59       34.71      7.20 o 
   1  12  15       40.16       38.68      6.34 o 
   2  12  15      136.96      132.89      9.92 o 
   3  12  15       15.33       14.11      5.30 o 
   4  12  15      192.93      185.51     14.12 o 
   5  12  15        3.11        4.96      6.03 o 
   6  12  15      276.52      277.81     26.62 o 
   7  12  15      109.74       88.70     15.64 o 
  -6  13  15        2.19       -2.72     15.21 o 
  -5  13  15       29.62       24.45     18.47 o 
  -4  13  15       29.66       26.62     17.38 o 
  -3  13  15       66.64       55.95     20.64 o 
  -2  13  15       67.79       72.46     12.76 o 
  -1  13  15       77.69       64.74     10.45 o 
   0  13  15        2.52       -0.54      6.71 o 
   1  13  15       80.35       82.65      9.16 o 
   2  13  15       70.98       71.26      9.17 o 
   3  13  15       67.09       86.83      9.44 o 
   4  13  15       29.32       19.33      8.61 o 
   5  13  15       23.30       13.08      8.24 o 
   6  13  15        2.09       -3.19      9.00 o 
  -5  14  15      264.11      204.25     36.94 o 
  -4  14  15      650.72      567.67     65.19 o 
  -3  14  15      501.91      651.33     71.16 o 
  -2  14  15      459.10      522.61     37.32 o 
  -1  14  15      203.27      196.74     19.18 o 
   0  14  15      554.38      603.51     35.09 o 
   1  14  15      210.45      222.58     18.93 o 
   2  14  15      514.79      578.22     29.66 o 
   3  14  15      528.18      638.81     37.38 o 
   4  14  15      728.28      785.25     44.33 o 
   5  14  15      236.24      244.80     20.95 o 
  -3  15  15      455.81      423.94     33.15 o 
  -2  15  15        5.25        8.77     10.03 o 
  -1  15  15      229.35      222.81     23.23 o 
   0  15  15       61.67       58.34     10.91 o 
   1  15  15      271.06      272.86     18.83 o 
   2  15  15        1.46        0.90      6.40 o 
   3  15  15      518.69      510.67     74.27 o 
   4  15  15      109.74      111.42     19.17 o 
   0  16  15       14.91        8.15     16.84 o 
   1  16  15      227.90      238.04     26.74 o 
   0   0  16      124.17      126.40     14.75 o 
   1   0  16       43.03       48.13      6.63 o 
   2   0  16      815.13      867.18     30.99 o 
   3   0  16     1144.58     1187.83     53.24 o 
   4   0  16      386.76      375.22     18.54 o 
   5   0  16      804.13      724.38     77.14 o 
   6   0  16      491.32      523.79     31.28 o 
   7   0  16        5.98        1.66      5.20 o 
   8   0  16      511.05      536.23     35.71 o 
   9   0  16      211.76      172.18     17.99 o 
  10   0  16     1279.47     1487.67     87.96 o 
 -10   1  16       19.33       11.30     19.83 o 
  -9   1  16      525.56      614.07     40.72 o 
  -8   1  16      421.51      473.88     32.48 o 
  -7   1  16      539.90      564.95     36.66 o 
  -6   1  16      434.32      427.22     24.34 o 
  -5   1  16      585.72      601.12     31.55 o 
  -4   1  16      302.96      301.65     17.51 o 
  -3   1  16     1060.21     1119.55     50.58 o 
  -2   1  16      189.14      187.98     11.57 o 
  -1   1  16     1236.54     1333.35     58.04 o 
   0   1  16        8.76        1.60      3.92 o 
   1   1  16     1104.86     1099.87     44.19 o 
   2   1  16      167.29      179.94      9.20 o 
   3   1  16     1188.82     1236.38     46.93 o 
   4   1  16      298.27      304.70     16.08 o 
   5   1  16      621.73      632.26     38.83 o 
   6   1  16      449.38      428.42     22.87 o 
   7   1  16      653.63      667.69     35.20 o 
   8   1  16      438.44      438.20     56.22 o 
   9   1  16      550.57      558.44     48.35 o 
  10   1  16       21.01       20.64     12.49 o 
 -10   2  16       90.76       86.52     15.21 o 
  -9   2  16      132.00      140.74     16.36 o 
  -8   2  16       40.84       23.00      8.31 o 
  -7   2  16       12.33       10.67     15.48 o 
  -6   2  16      276.62      299.32     18.64 o 
  -5   2  16       29.86       25.64      5.47 o 
  -4   2  16        2.63       10.66      7.27 o 
  -3   2  16      104.61      134.39     16.16 o 
  -2   2  16      117.34      118.68      7.60 o 
  -1   2  16       77.25       81.88     10.74 o 
   0   2  16      421.28      406.49     21.33 o 
   1   2  16       75.99       65.84      6.80 o 
   2   2  16      124.89      129.38      7.39 o 
   3   2  16      106.66      103.18      7.76 o 
   4   2  16        5.79        3.80      7.30 o 
   5   2  16       29.08       34.93      8.69 o 
   6   2  16      295.65      316.42     34.64 o 
   7   2  16       10.57        7.28      5.71 o 
   8   2  16       34.31       31.33      7.21 o 
   9   2  16      127.47      142.72     15.69 o 
  10   2  16       88.23       84.20     17.93 o 
 -10   3  16       27.48       43.55     11.25 o 
  -9   3  16      148.27      115.42     17.65 o 
  -8   3  16       15.76       12.90     10.05 o 
  -7   3  16      167.23      166.26     16.45 o 
  -6   3  16       97.38      100.92     11.95 o 
  -5   3  16     1457.75     1537.50     87.06 o 
  -4   3  16      165.95      168.41     18.77 o 
  -3   3  16     1144.45     1100.86     56.38 o 
  -2   3  16      222.34      217.34     11.44 o 
  -1   3  16     1004.19     1057.99     39.42 o 
   0   3  16       80.39       74.31      7.30 o 
   1   3  16     1073.10     1131.75     44.60 o 
   2   3  16      218.27      206.92      8.65 o 
   3   3  16     1094.29     1079.88     40.55 o 
   4   3  16      160.51      145.71     10.11 o 
   5   3  16     1390.99     1489.85     72.19 o 
   6   3  16       96.95       97.57     12.77 o 
   7   3  16      111.40      119.66     15.14 o 
   8   3  16       15.83        8.31      6.75 o 
   9   3  16      101.80       89.87     11.30 o 
  10   3  16       24.49       14.67     13.04 o 
 -10   4  16      466.88      562.25    133.63 o 
  -9   4  16      209.72      228.54     22.21 o 
  -8   4  16      456.10      419.47     30.10 o 
  -7   4  16       31.10       50.50      9.71 o 
  -6   4  16     1135.50     1074.47    104.03 o 
  -5   4  16       69.18       48.12     30.96 o 
  -4   4  16      913.74      903.32    129.02 o 
  -3   4  16      465.26      452.59     40.74 o 
  -2   4  16      582.69      593.09     28.02 o 
  -1   4  16     1112.77     1084.71     43.06 o 
   0   4  16      314.55      335.77     13.94 o 
   1   4  16     1082.04     1078.37     33.74 o 
   2   4  16      580.98      619.83     23.04 o 
   3   4  16      427.96      419.39     18.27 o 
   4   4  16      915.87      932.20     40.53 o 
   5   4  16       56.25       48.10      7.80 o 
   6   4  16      955.50     1014.87     56.05 o 
   7   4  16       31.11       21.37      6.60 o 
   8   4  16      512.41      583.97     31.55 o 
   9   4  16      202.43      161.77     27.55 o 
  10   4  16      425.50      415.57     40.20 o 
  -9   5  16      505.67      513.25     78.22 o 
  -8   5  16        5.67       -1.26      7.54 o 
  -7   5  16     1285.68     1496.58     86.53 o 
  -6   5  16      123.69      106.15     10.79 o 
  -5   5  16      401.82      405.28     57.31 o 
  -4   5  16      252.78      274.47     25.91 o 
  -3   5  16      418.14      449.81     23.19 o 
  -2   5  16      126.15      142.54     11.53 o 
  -1   5  16      451.59      464.73     18.11 o 
   0   5  16      550.17      593.76     19.83 o 
   1   5  16      644.07      643.07     23.67 o 
   2   5  16      123.82      148.35      8.99 o 
   3   5  16      491.87      467.55     18.45 o 
   4   5  16      267.75      254.63     15.18 o 
   5   5  16      471.46      460.20     29.77 o 
   6   5  16      134.35      156.75     12.65 o 
   7   5  16     1301.18     1361.57     64.45 o 
   8   5  16        6.27        5.96      6.29 o 
   9   5  16      580.44      522.62     29.37 o 
  -9   6  16       10.81       18.02      9.44 o 
  -8   6  16      328.45      322.00     26.53 o 
  -7   6  16       25.59       18.63      7.05 o 
  -6   6  16       98.71      106.92     15.52 o 
  -5   6  16        6.27        0.65      7.61 o 
  -4   6  16      373.85      365.42     29.39 o 
  -3   6  16       42.42       45.78      7.04 o 
  -2   6  16       74.27       64.58      7.14 o 
  -1   6  16       29.87       28.91      5.50 o 
   0   6  16     1668.68     1680.76     64.28 o 
   1   6  16       29.24       19.68      3.90 o 
   2   6  16      108.25      101.55      7.26 o 
   3   6  16       44.83       57.66      6.84 o 
   4   6  16      410.23      409.43     39.28 o 
   5   6  16        6.69        6.52      4.51 o 
   6   6  16       70.02       85.71     13.09 o 
   7   6  16       25.26       17.63      6.67 o 
   8   6  16      346.12      327.99     47.15 o 
   9   6  16       10.12        4.25      6.49 o 
  -9   7  16      184.70      172.81     19.66 o 
  -8   7  16       48.22       47.85     12.49 o 
  -7   7  16      164.14      136.90     13.37 o 
  -6   7  16       15.69        2.86      8.35 o 
  -5   7  16      607.89      665.03     45.97 o 
  -4   7  16       58.85       82.76     14.07 o 
  -3   7  16      217.35      233.52     15.58 o 
  -2   7  16       35.08       26.39      5.65 o 
  -1   7  16      572.07      543.21     25.32 o 
   0   7  16       97.73      109.31      7.98 o 
   1   7  16      518.93      505.90     20.01 o 
   2   7  16       36.55       26.23      4.42 o 
   3   7  16      205.36      177.65     11.33 o 
   4   7  16       60.26       69.35     10.04 o 
   5   7  16      586.42      618.55     28.54 o 
   6   7  16       15.04        9.73      5.52 o 
   7   7  16      123.09      134.17     12.65 o 
   8   7  16       47.21       51.51      9.63 o 
   9   7  16      177.39      154.09     18.78 o 
  -8   8  16     1049.35     1157.98     70.35 o 
  -7   8  16       36.27       44.82     10.12 o 
  -6   8  16     1038.90     1066.06     69.43 o 
  -5   8  16      176.80      152.32     19.16 o 
  -4   8  16      632.15      667.50     47.63 o 
  -3   8  16      190.80      186.18     20.65 o 
  -2   8  16     1041.66     1075.93     42.80 o 
  -1   8  16      301.54      292.27     15.62 o 
   0   8  16     1541.13     1573.42     53.34 o 
   1   8  16      298.54      280.20     13.32 o 
   2   8  16      947.24      957.17     38.73 o 
   3   8  16      175.02      160.15     12.12 o 
   4   8  16      467.79      474.84     20.93 o 
   5   8  16      167.84      178.81     15.97 o 
   6   8  16      931.05      915.80     81.93 o 
   7   8  16       29.43       13.61      6.52 o 
   8   8  16      962.39      968.09     63.27 o 
  -8   9  16        3.20        1.45      8.48 o 
  -7   9  16      644.48      633.40     68.99 o 
  -6   9  16       42.56       42.91     19.01 o 
  -5   9  16      159.40      186.13     22.12 o 
  -4   9  16       11.09       15.70      9.51 o 
  -3   9  16      109.57      118.51     13.77 o 
  -2   9  16      793.29      884.01     40.97 o 
  -1   9  16      286.68      310.63     23.99 o 
   0   9  16     1019.01     1001.54     39.04 o 
   1   9  16      261.43      256.52     13.98 o 
   2   9  16      810.07      855.11     34.06 o 
   3   9  16      102.76       90.32      9.07 o 
   4   9  16        6.78       12.37      4.57 o 
   5   9  16      189.25      197.67     13.71 o 
   6   9  16       40.83       30.77      7.98 o 
   7   9  16      715.48      733.36     38.42 o 
   8   9  16        3.65        1.84      6.80 o 
  -7  10  16        4.80        4.35     13.58 o 
  -6  10  16      330.31      403.07     49.98 o 
  -5  10  16       27.68       29.33     16.84 o 
  -4  10  16      296.48      359.59     31.82 o 
  -3  10  16      107.60      111.08     13.33 o 
  -2  10  16      250.85      262.26     21.15 o 
  -1  10  16      166.21      164.13     19.99 o 
   0  10  16       10.50       15.47      7.68 o 
   1  10  16      172.39      189.63     13.52 o 
   2  10  16      229.85      233.40     13.40 o 
   3  10  16      119.52      107.86      8.82 o 
   4  10  16      337.77      371.11     31.41 o 
   5  10  16       30.90       27.88      7.61 o 
   6  10  16      349.86      358.05     24.34 o 
   7  10  16        4.72        4.96      7.13 o 
  -7  11  16      124.10      117.34     28.79 o 
  -6  11  16       22.68       18.47     17.93 o 
  -5  11  16       63.07       85.29     25.53 o 
  -4  11  16       16.66       26.62     17.38 o 
  -3  11  16       33.93       35.85     11.91 o 
  -2  11  16      114.97      107.61     13.21 o 
  -1  11  16      281.74      317.86     18.90 o 
   0  11  16       64.96       59.12      8.44 o 
   1  11  16      240.37      257.95     14.17 o 
   2  11  16      116.58      110.56     10.46 o 
   3  11  16       42.58       45.79      6.65 o 
   4  11  16       14.89       13.56      5.07 o 
   5  11  16       43.52       43.26      7.74 o 
   6  11  16       21.69       13.81      7.63 o 
   7  11  16      128.71      124.57     17.39 o 
  -6  12  16      576.60      552.46     65.73 o 
  -5  12  16      141.26      179.81     35.31 o 
  -4  12  16     1541.00     1797.00    167.31 o 
  -3  12  16       82.43      105.39     26.07 o 
  -2  12  16      531.51      576.34     33.48 o 
  -1  12  16       32.22       19.96      8.48 o 
   0  12  16      740.77      725.73     40.37 o 
   1  12  16       31.87       36.93      6.85 o 
   2  12  16      450.61      530.33     25.72 o 
   3  12  16       85.14       72.22      8.83 o 
   4  12  16     1386.26     1361.25     58.34 o 
   5  12  16      134.14       97.56     11.13 o 
   6  12  16      532.53      568.90     41.90 o 
  -5  13  16      516.57      515.52     61.93 o 
  -4  13  16      203.59      192.85     35.85 o 
  -3  13  16      526.13      597.55     66.82 o 
  -2  13  16      229.91      239.97     23.30 o 
  -1  13  16      174.91      184.67     17.23 o 
   0  13  16      589.89      569.84     33.24 o 
   1  13  16      150.50      165.80     12.78 o 
   2  13  16      252.47      256.91     16.58 o 
   3  13  16      484.94      510.17     44.22 o 
   4  13  16      202.62      223.78     19.25 o 
   5  13  16      454.99      461.54     52.42 o 
  -3  14  16       93.64      106.73     16.04 o 
  -2  14  16      114.39      115.59     16.16 o 
  -1  14  16      272.19      281.99     30.21 o 
   0  14  16        6.03       -1.29      7.34 o 
   1  14  16      280.29      295.15     22.01 o 
   2  14  16      117.13      125.79     14.14 o 
   3  14  16       93.78       66.42     12.13 o 
   4  14  16      162.56      139.07     32.59 o 
  -1  15  16       22.18       19.56     19.01 o 
   0  15  16       15.01       29.10     12.92 o 
   1  15  16       25.32        7.96     11.50 o 
   1   0  17       80.71       66.97     10.90 o 
   2   0  17       45.30       43.03      4.58 o 
   3   0  17        7.36        7.25      4.54 o 
   4   0  17      342.12      324.33     17.06 o 
   5   0  17       73.32       73.34      8.69 o 
   6   0  17      189.84      177.35     14.53 o 
   7   0  17      201.81      200.61     18.20 o 
   8   0  17       89.30       71.16     14.12 o 
  -9   1  17      238.01      251.73     22.10 o 
  -8   1  17      255.54      225.98     36.40 o 
  -7   1  17      222.51      239.27     19.70 o 
  -6   1  17      390.01      384.93     22.61 o 
  -5   1  17      573.57      629.10     45.71 o 
  -4   1  17      357.96      346.30     29.38 o 
  -3   1  17      447.97      433.82     23.01 o 
  -2   1  17      143.59      153.05      9.66 o 
  -1   1  17      290.44      245.28     19.27 o 
   0   1  17      228.15      228.93     17.66 o 
   1   1  17      386.09      368.62     26.12 o 
   2   1  17      136.99      125.95      9.57 o 
   3   1  17      354.15      329.40     30.56 o 
   4   1  17      345.93      354.45     29.19 o 
   5   1  17      542.53      593.75     63.01 o 
   6   1  17      373.03      401.84     27.33 o 
   7   1  17      181.11      183.36     14.21 o 
   8   1  17      254.53      280.31     27.70 o 
   9   1  17      219.10      261.84     29.88 o 
  -9   2  17       30.53       33.73     11.68 o 
  -8   2  17      301.67      353.19     26.92 o 
  -7   2  17      263.14      329.74     41.83 o 
  -6   2  17      790.14      848.71     50.90 o 
  -5   2  17      439.98      476.76     26.36 o 
  -4   2  17     2467.70     2134.34    190.67 o 
  -3   2  17       39.65       30.39      7.41 o 
  -2   2  17     4193.78     4248.95    166.51 o 
  -1   2  17       52.33       48.87      5.18 o 
   0   2  17     3754.33     4018.41    189.70 o 
   1   2  17       50.24       54.51      7.82 o 
   2   2  17     4106.39     4308.03    153.25 o 
   3   2  17       35.25       36.34      4.71 o 
   4   2  17     2435.82     2395.62    111.75 o 
   5   2  17      428.16      449.04     38.30 o 
   6   2  17      723.89      733.36     75.51 o 
   7   2  17      253.74      233.51     22.28 o 
   8   2  17      299.50      328.16     24.19 o 
   9   2  17       28.97       15.75     11.41 o 
  -9   3  17       93.61       87.41     13.46 o 
  -8   3  17      280.61      278.46     23.31 o 
  -7   3  17      205.69      201.13     23.90 o 
  -6   3  17      225.39      269.98     37.48 o 
  -5   3  17      523.21      544.79     34.41 o 
  -4   3  17       90.65       88.55     21.19 o 
  -3   3  17     1679.10     1702.51     95.50 o 
  -2   3  17      260.29      225.22     15.54 o 
  -1   3  17     2050.41     1951.11     96.16 o 
   0   3  17       56.33       54.19      6.79 o 
   1   3  17     2039.29     2018.67     90.18 o 
   2   3  17      270.16      256.48     10.48 o 
   3   3  17     1735.76     1638.98     55.47 o 
   4   3  17      100.37       96.76      9.54 o 
   5   3  17      518.50      459.15     68.18 o 
   6   3  17      229.22      186.94     36.67 o 
   7   3  17      292.00      297.14     25.12 o 
   8   3  17      292.80      313.44     23.01 o 
   9   3  17       89.45      100.02     16.03 o 
  -9   4  17        6.98       16.05     11.41 o 
  -8   4  17       10.94       15.36     16.84 o 
  -7   4  17       70.42       73.98     19.83 o 
  -6   4  17       33.76       23.42      7.48 o 
  -5   4  17       46.41       33.14     15.21 o 
  -4   4  17       13.64       12.17      8.59 o 
  -3   4  17       54.53       56.05      7.79 o 
  -2   4  17        3.96        1.88      4.50 o 
  -1   4  17       10.97        5.52      4.58 o 
   0   4  17       49.61       39.82      5.93 o 
   1   4  17        9.70        5.84      2.60 o 
   2   4  17        1.45        3.58      3.08 o 
   3   4  17       56.89       53.80      5.46 o 
   4   4  17        8.82        6.26      4.24 o 
   5   4  17       44.69       33.10     12.54 o 
   6   4  17       28.41       24.78     12.22 o 
   7   4  17       70.02       66.80     11.90 o 
   8   4  17        8.16        7.11      6.33 o 
   9   4  17        7.39        1.29      9.12 o 
  -9   5  17      122.82      115.71     28.79 o 
  -8   5  17       24.66        8.35      7.89 o 
  -7   5  17      119.08       99.91     20.64 o 
  -6   5  17      106.58      111.66     17.38 o 
  -5   5  17      248.39      220.60     24.45 o 
  -4   5  17      219.56      251.53     25.10 o 
  -3   5  17       18.17       22.60      6.25 o 
  -2   5  17      213.19      179.84     18.11 o 
  -1   5  17       14.98       24.07      5.41 o 
   0   5  17       17.84       13.94      2.80 o 
   1   5  17       34.87       23.00      5.27 o 
   2   5  17      210.87      205.49     10.76 o 
   3   5  17       49.06       49.17      5.30 o 
   4   5  17      212.69      236.06     34.11 o 
   5   5  17      236.24      208.37     16.05 o 
   6   5  17      109.42      135.04     16.18 o 
   7   5  17      125.22       96.04     10.22 o 
   8   5  17       21.28       18.86      7.41 o 
   9   5  17      117.18       44.20     11.96 o 
  -8   6  17      553.90      526.20     36.78 o 
  -7   6  17      433.76      493.60     33.73 o 
  -6   6  17     1347.78     1387.41     81.69 o 
  -5   6  17      374.32      332.60     28.30 o 
  -4   6  17      883.90      855.12     84.74 o 
  -3   6  17      836.73      904.42     41.38 o 
  -2   6  17     1345.06     1422.11     61.45 o 
  -1   6  17       90.41       84.37      8.43 o 
   0   6  17     1667.09     1738.86     66.60 o 
   1   6  17       86.76       85.02      6.80 o 
   2   6  17     1448.24     1447.76     49.55 o 
   3   6  17      815.83      854.16     30.91 o 
   4   6  17      916.83      968.79     52.57 o 
   5   6  17      354.37      379.60     48.94 o 
   6   6  17     1149.82     1152.62     54.99 o 
   7   6  17      417.40      445.78     25.69 o 
   8   6  17      478.12      455.10     35.24 o 
  -8   7  17       39.92       42.81     10.69 o 
  -7   7  17      551.78      587.36     39.51 o 
  -6   7  17       45.43       23.36     16.30 o 
  -5   7  17      503.34      524.39     39.75 o 
  -4   7  17        9.20        5.55      6.69 o 
  -3   7  17     1671.27     1654.37     82.34 o 
  -2   7  17       34.10       44.09      6.92 o 
  -1   7  17     3767.03     3756.39    136.76 o 
   0   7  17      105.06       98.10     10.81 o 
   1   7  17     3918.91     4040.16    147.51 o 
   2   7  17       33.86       51.91      7.09 o 
   3   7  17     1669.17     1723.59     74.62 o 
   4   7  17       10.58       12.56      4.95 o 
   5   7  17      447.94      466.88     27.85 o 
   6   7  17       48.33       48.65      8.12 o 
   7   7  17      478.57      456.67     34.69 o 
   8   7  17       41.01       31.54      8.29 o 
  -8   8  17        6.58       -5.39      7.48 o 
  -7   8  17      177.77      193.38     44.54 o 
  -6   8  17      148.41      147.21     30.42 o 
  -5   8  17      164.44      124.94     27.70 o 
  -4   8  17       37.60       39.40      9.22 o 
  -3   8  17       48.71       37.26      9.10 o 
  -2   8  17      197.34      207.80     13.63 o 
  -1   8  17       60.97       76.89      8.28 o 
   0   8  17      600.04      586.54     26.32 o 
   1   8  17       65.36       62.54      6.16 o 
   2   8  17      213.76      192.37     11.16 o 
   3   8  17       47.21       39.18      8.36 o 
   4   8  17       65.38       43.35      9.14 o 
   5   8  17      172.12      156.82     15.60 o 
   6   8  17      110.19      101.57     15.75 o 
   7   8  17      174.77      144.54     19.45 o 
   8   8  17        9.19       12.01      8.46 o 
  -7   9  17      202.73      183.00     19.79 o 
  -6   9  17       16.16        2.72     14.67 o 
  -5   9  17       30.10       30.42     17.93 o 
  -4   9  17       25.41       20.10     16.30 o 
  -3   9  17       30.80       21.72     11.14 o 
  -2   9  17       19.47       19.18      6.51 o 
  -1   9  17      209.42      213.95     18.35 o 
   0   9  17        1.00        8.50      5.66 o 
   1   9  17      166.89      168.65     11.55 o 
   2   9  17       22.18       21.35      5.45 o 
   3   9  17       43.31       49.98      6.76 o 
   4   9  17       23.65       20.96      5.73 o 
   5   9  17       52.37       57.19      7.13 o 
   6   9  17       15.99        4.93      6.60 o 
   7   9  17      249.62      229.81     24.12 o 
  -6  10  17      362.08      329.20     49.43 o 
  -5  10  17      152.12      151.56     30.96 o 
  -4  10  17      302.72      261.84     40.74 o 
  -3  10  17      178.35      179.27     33.14 o 
  -2  10  17      255.21      249.03     36.12 o 
  -1  10  17      128.09       95.41     16.40 o 
   0  10  17      572.81      641.66     37.93 o 
   1  10  17      125.46      119.14     10.74 o 
   2  10  17      206.76      201.65     14.42 o 
   3  10  17      181.36      217.76     17.09 o 
   4  10  17      250.71      276.65     19.40 o 
   5  10  17      147.84      153.33     12.42 o 
   6  10  17      487.20      466.10     27.41 o 
  -6  11  17       45.28       41.29     21.19 o 
  -5  11  17      995.82      983.24    100.50 o 
  -4  11  17       81.97       76.60     23.36 o 
  -3  11  17     1540.05     1528.52    100.82 o 
  -2  11  17      124.25      135.80     19.76 o 
  -1  11  17     1166.01     1252.37     84.28 o 
   0  11  17       21.39       20.78     10.56 o 
   1  11  17     1054.66     1077.38     55.23 o 
   2  11  17      119.79      125.63     12.86 o 
   3  11  17     1461.29     1479.73     89.05 o 
   4  11  17       83.67       78.57      9.56 o 
   5  11  17      984.80     1014.20     45.34 o 
   6  11  17       44.44       69.90     27.16 o 
  -5  12  17       30.64       38.03     21.19 o 
  -4  12  17      409.79      349.30     50.52 o 
  -3  12  17       52.89       16.84     16.84 o 
  -2  12  17      355.79      385.47     42.37 o 
  -1  12  17       19.26       16.88     10.96 o 
   0  12  17      222.20      210.38     24.93 o 
   1  12  17       17.96       12.97      6.08 o 
   2  12  17      339.92      361.35     19.84 o 
   3  12  17       52.89       44.14      9.33 o 
   4  12  17      417.24      453.97     28.96 o 
   5  12  17       28.46       14.02      8.48 o 
  -3  13  17      113.25      103.21     26.62 o 
  -2  13  17        1.95       -1.39      8.94 o 
  -1  13  17        2.36        3.24      7.64 o 
   0  13  17       63.94       60.94     11.89 o 
   1  13  17        1.17       -0.52      7.49 o 
   2  13  17        1.80        7.88      5.98 o 
   3  13  17      127.32      127.14     11.85 o 
  -1  14  17       54.70       76.60     24.99 o 
   0  14  17       27.70       23.30     11.83 o 
   1  14  17       59.99       51.67     14.78 o 
   0   0  18       89.04      116.72     20.10 o 
   1   0  18     2315.21     2399.44    116.20 o 
   2   0  18      501.08      466.13     22.08 o 
   3   0  18      571.64      546.63     31.60 o 
   4   0  18      317.95      307.97     21.79 o 
   5   0  18       57.48       71.16     20.10 o 
   6   0  18      653.37      707.20     43.81 o 
   7   0  18       67.64       50.65     15.21 o 
   8   0  18      925.18     1001.71     77.68 o 
  -8   1  18       84.97       61.93     19.56 o 
  -7   1  18      233.92      230.46     19.57 o 
  -6   1  18       69.43       64.85      8.93 o 
  -5   1  18      851.81      872.13     44.41 o 
  -4   1  18       74.53       58.35     12.37 o 
  -3   1  18      464.86      434.40     41.44 o 
  -2   1  18      143.40      144.63     26.62 o 
  -1   1  18      522.00      495.58     59.70 o 
   0   1  18      345.73      365.19     25.32 o 
   1   1  18      419.60      422.55     36.13 o 
   2   1  18      146.89      154.19      9.50 o 
   3   1  18      357.35      337.30     19.60 o 
   4   1  18       55.79       45.33      7.10 o 
   5   1  18      695.89      678.58     51.61 o 
   6   1  18       54.05       53.70     10.05 o 
   7   1  18      206.90      273.24     26.07 o 
   8   1  18       72.05       90.18     15.75 o 
  -8   2  18       26.51       22.82      9.04 o 
  -7   2  18      102.18      117.29     13.77 o 
  -6   2  18       47.19       46.11      8.94 o 
  -5   2  18       65.81       73.79      9.85 o 
  -4   2  18       50.21       28.25     14.67 o 
  -3   2  18        8.20        4.91      6.05 o 
  -2   2  18       36.72       39.61      8.35 o 
  -1   2  18       15.12        7.61      6.27 o 
   0   2  18       49.72       62.86     11.50 o 
   1   2  18       15.40        9.55      5.65 o 
   2   2  18       38.51       38.27      4.88 o 
   3   2  18        7.99        5.49      3.65 o 
   4   2  18       43.32       32.52      9.33 o 
   5   2  18       62.28       60.30     19.56 o 
   6   2  18       45.72       46.43      9.07 o 
   7   2  18      101.05       95.69     12.83 o 
   8   2  18       23.11        9.54      9.65 o 
  -8   3  18       39.72       46.17     18.47 o 
  -7   3  18      574.14      580.40     37.81 o 
  -6   3  18       45.86       39.25      8.63 o 
  -5   3  18      267.59      244.86     22.54 o 
  -4   3  18       82.54       90.72     21.19 o 
  -3   3  18      251.90      254.42     22.96 o 
  -2   3  18       37.00       31.16      7.51 o 
  -1   3  18      563.18      501.53     40.49 o 
   0   3  18      102.46       81.65      8.97 o 
   1   3  18      545.10      514.93     27.28 o 
   2   3  18       44.27       28.05      6.23 o 
   3   3  18      292.21      288.23     18.80 o 
   4   3  18       95.36      100.90     24.99 o 
   5   3  18      348.21      335.71     46.17 o 
   6   3  18       55.32       37.69      9.01 o 
   7   3  18      682.62      770.46     80.40 o 
   8   3  18       50.12       30.26     10.72 o 
  -8   4  18      818.86      908.28     71.71 o 
  -7   4  18      149.88      166.85     16.53 o 
  -6   4  18      562.25      724.12     74.97 o 
  -5   4  18      517.58      468.81     54.32 o 
  -4   4  18      826.29      765.39     52.73 o 
  -3   4  18      555.54      580.40     28.90 o 
  -2   4  18      284.15      306.95     18.52 o 
  -1   4  18      605.67      556.23     27.76 o 
   0   4  18      554.64      600.18     20.27 o 
   1   4  18      608.51      649.30     24.42 o 
   2   4  18      320.67      325.78     14.25 o 
   3   4  18      557.12      550.09     21.50 o 
   4   4  18      934.57      949.15     42.20 o 
   5   4  18      557.05      513.57     40.69 o 
   6   4  18      683.64      733.36     77.68 o 
   7   4  18      185.12      168.84     31.78 o 
   8   4  18      895.96      880.77     82.03 o 
  -8   5  18       46.95       36.85      9.85 o 
  -7   5  18      734.70      673.71     43.42 o 
  -6   5  18      138.62      130.27     30.69 o 
  -5   5  18      599.11      561.70     63.01 o 
  -4   5  18      500.19      493.09     41.32 o 
  -3   5  18      300.30      318.66     21.81 o 
  -2   5  18      317.87      326.15     27.19 o 
  -1   5  18       50.11       53.41      8.33 o 
   0   5  18      446.31      433.12     17.78 o 
   1   5  18       80.16       75.92      7.49 o 
   2   5  18      301.70      311.86     14.10 o 
   3   5  18      264.04      252.85     12.73 o 
   4   5  18      495.28      510.59     22.32 o 
   5   5  18      536.64      526.74     31.84 o 
   6   5  18      149.35      165.14     32.59 o 
   8   5  18       59.41       37.05      9.32 o 
  -7   6  18        7.71       -4.37      7.03 o 
  -6   6  18      118.95       98.32     22.00 o 
  -5   6  18      167.33      149.39     30.42 o 
  -4   6  18       21.54       25.10     10.27 o 
  -3   6  18       38.04       48.86     10.90 o 
  -2   6  18       46.94       56.17      8.10 o 
  -1   6  18        0.55        2.44      4.67 o 
   0   6  18        5.81        7.90      4.93 o 
   1   6  18        0.36        1.75      3.53 o 
   2   6  18       30.97       34.49      4.89 o 
   3   6  18       37.03       38.45      7.76 o 
   4   6  18       12.26       14.18      6.13 o 
   5   6  18      162.63      144.12     13.56 o 
   6   6  18      115.49      140.15     30.42 o 
   7   6  18        7.57       -4.63      8.63 o 
  -7   7  18      157.41      119.81     15.14 o 
  -6   7  18       81.69       72.25     22.82 o 
  -5   7  18      208.58      199.36     35.31 o 
  -4   7  18      106.15      155.15     29.33 o 
  -3   7  18      220.34      212.47     23.18 o 
  -2   7  18        8.45        9.09      5.76 o 
  -1   7  18      170.31      178.27     12.64 o 
   0   7  18      276.70      283.30     13.57 o 
   1   7  18      208.05      216.72     11.55 o 
   2   7  18       10.51        4.65      3.83 o 
   3   7  18      241.26      224.50     15.09 o 
   4   7  18      115.31      111.63      9.41 o 
   5   7  18      208.71      226.30     26.47 o 
   6   7  18       88.83       82.89     13.21 o 
   7   7  18      150.42      144.08     22.63 o 
  -6   8  18      791.95      655.68     73.34 o 
  -5   8  18       61.42       53.48     13.31 o 
  -4   8  18      479.11      489.20     38.10 o 
  -3   8  18       43.68       40.25     21.19 o 
  -2   8  18      633.15      591.27     30.34 o 
  -1   8  18       66.39       66.47      7.99 o 
   0   8  18      572.22      528.34     21.24 o 
   1   8  18       65.75       55.84      5.99 o 
   2   8  18      679.36      687.60     26.40 o 
   3   8  18       58.51       70.26      9.76 o 
   4   8  18      582.87      562.55     27.60 o 
   5   8  18       82.10       69.84      8.90 o 
   6   8  18      916.25      503.57     60.30 o 
   7   8  18       30.15       15.21     19.56 o 
  -6   9  18       70.19       79.85     25.53 o 
  -5   9  18      341.27      353.64     51.06 o 
  -4   9  18      335.70      396.01     50.52 o 
  -3   9  18      300.62      343.86     44.00 o 
  -2   9  18      439.24      480.39     30.26 o 
  -1   9  18      357.30      349.68     24.52 o 
   0   9  18      956.43     1032.39     56.47 o 
   1   9  18      334.49      321.90     20.54 o 
   2   9  18      452.03      484.54     24.58 o 
   3   9  18      329.24      299.48     18.00 o 
   4   9  18      360.94      355.13     25.72 o 
   5   9  18      386.05      387.29     22.50 o 
   6   9  18       83.16       61.83      9.69 o 
  -5  10  18       25.89       26.62     20.10 o 
  -4  10  18       62.78       61.38     21.73 o 
  -3  10  18       22.05       42.37     19.01 o 
  -2  10  18       43.66       18.27     11.29 o 
  -1  10  18       13.09       16.58     13.58 o 
   0  10  18        1.23       -3.80      9.02 o 
   1  10  18       11.00       14.12     13.31 o 
   2  10  18       27.05       23.74     17.65 o 
   3  10  18       19.44       16.80     11.33 o 
   4  10  18       46.85       51.15     15.77 o 
   5  10  18       23.87       18.08      7.75 o 
  -4  11  18        9.30       18.47     16.84 o 
  -3  11  18      170.85      208.06     36.40 o 
  -2  11  18       58.91       51.06     14.07 o 
  -1  11  18       40.26       26.77     19.28 o 
   0  11  18        0.02        3.02      9.40 o 
   1  11  18       30.30       25.40      7.59 o 
   2  11  18       63.83       53.12      9.28 o 
   3  11  18      180.42      198.52     17.53 o 
   4  11  18       10.48        8.32      7.84 o 
  -3  12  18        6.59       -0.54     15.75 o 
  -2  12  18      322.06      343.91     51.61 o 
  -1  12  18      196.57      175.08     28.52 o 
   0  12  18      218.45      240.91     28.03 o 
   1  12  18      201.61      175.96     23.18 o 
   2  12  18      408.97      427.91     27.08 o 
   3  12  18       10.87        8.99      7.39 o 
   1   0  19       51.13       38.30      9.99 o 
   2   0  19       56.65       62.56      7.02 o 
   3   0  19        0.27        6.38      7.48 o 
   4   0  19      123.95      167.31     20.55 o 
   5   0  19       15.61       -5.43     11.95 o 
   6   0  19        6.68        2.43      6.27 o 
  -6   1  19      116.61      138.76     14.23 o 
  -5   1  19      251.92      243.80     19.33 o 
  -4   1  19       78.28       76.48      9.13 o 
  -3   1  19      515.80      575.24     36.12 o 
  -2   1  19       12.85       12.58      5.33 o 
  -1   1  19      939.61      902.47     60.48 o 
   0   1  19        7.27        6.92      6.36 o 
   1   1  19      844.71      875.25     55.93 o 
   2   1  19       24.04       16.39      6.51 o 
   3   1  19      428.65      440.86     24.15 o 
   4   1  19       93.20      101.83      8.75 o 
   5   1  19      227.80      201.00     16.91 o 
   6   1  19      117.66      109.19     14.67 o 
  -7   2  19      235.02      274.60     22.69 o 
  -6   2  19      232.73      225.65     19.41 o 
  -5   2  19       46.95       32.28      7.82 o 
  -4   2  19      120.88      127.06     17.66 o 
  -3   2  19        7.66        3.84      8.33 o 
  -2   2  19      339.81      340.90     23.18 o 
  -1   2  19       41.73       35.87      8.24 o 
   0   2  19      453.45      501.79     29.57 o 
   1   2  19       29.11       28.65      7.61 o 
   2   2  19      248.28      256.50     17.97 o 
   3   2  19       21.30       15.89      6.51 o 
   4   2  19       72.26       59.79     10.28 o 
   5   2  19       46.99       42.91     17.38 o 
   6   2  19      320.49      322.13     29.33 o 
  -7   3  19      276.71      292.65     23.60 o 
  -6   3  19      111.33      114.12     13.41 o 
  -5   3  19      348.49      398.38     27.12 o 
  -4   3  19      278.92      282.06     27.30 o 
  -3   3  19      242.87      266.89     28.98 o 
  -2   3  19       97.88      108.75     12.75 o 
  -1   3  19      377.49      360.82     38.95 o 
   0   3  19       11.58       13.95      7.08 o 
   1   3  19      400.60      418.68     23.50 o 
   2   3  19       68.83       67.02      6.36 o 
   3   3  19      269.42      269.07     18.97 o 
   4   3  19      256.24      265.90     36.43 o 
   5   3  19      397.19      393.30     27.52 o 
   6   3  19      102.17       86.37     23.90 o 
   7   3  19      319.60      272.70     27.70 o 
  -7   4  19       49.21       12.49     16.30 o 
  -6   4  19       48.95       46.29      9.36 o 
  -5   4  19       13.05       13.04     15.75 o 
  -4   4  19      102.37      102.96     16.57 o 
  -3   4  19      207.86      189.11     17.25 o 
  -2   4  19      315.83      343.88     23.21 o 
  -1   4  19      179.36      177.93     15.45 o 
   0   4  19       66.00       54.87      5.74 o 
   1   4  19      176.16      193.24     15.45 o 
   2   4  19      319.92      297.39     17.77 o 
   3   4  19      209.21      226.95     17.21 o 
   4   4  19      119.98      141.98     12.86 o 
   5   4  19       11.02      -13.04     13.04 o 
   6   4  19       52.55       30.40      8.64 o 
   7   4  19       53.18       44.54     20.64 o 
  -7   5  19      449.83      530.75     36.34 o 
  -6   5  19      155.29      136.23     14.95 o 
  -5   5  19      489.20      536.02     58.67 o 
  -4   5  19       11.11       -8.22      8.22 o 
  -3   5  19      451.80      477.50     31.88 o 
  -2   5  19      394.73      437.49     27.89 o 
  -1   5  19      250.39      273.09     18.31 o 
   0   5  19        1.14        5.35      3.70 o 
   1   5  19      263.31      261.58     13.10 o 
   2   5  19      374.65      415.37     20.64 o 
   3   5  19      466.39      422.75     23.90 o 
   4   5  19       18.08       25.97      8.99 o 
   5   5  19      413.31      414.90     34.41 o 
   6   5  19      162.34      139.61     29.88 o 
   7   5  19      405.99      488.36     59.21 o 
  -6   6  19      681.31      687.18     75.51 o 
  -5   6  19      283.40      256.80     27.41 o 
  -4   6  19      581.79      651.62     78.77 o 
  -3   6  19        1.73       -6.49      7.81 o 
  -2   6  19      198.08      224.76     19.02 o 
  -1   6  19        7.77        2.82      6.85 o 
   0   6  19       85.25       83.90      7.41 o 
   1   6  19       16.21       10.20      5.33 o 
   2   6  19      255.71      268.37     13.57 o 
   3   6  19        5.13        7.85      4.55 o 
   4   6  19      568.81      548.57     41.97 o 
   5   6  19      329.85      320.62     18.84 o 
   6   6  19      570.23      548.12     64.64 o 
  -6   7  19       97.34      141.78     32.05 o 
  -5   7  19      403.06      457.16     75.51 o 
  -4   7  19       39.79       27.82     13.85 o 
  -3   7  19      151.05      129.61     18.43 o 
  -2   7  19       43.82       44.82      9.10 o 
  -1   7  19       38.90       52.85      8.69 o 
   0   7  19       82.51       68.08     11.18 o 
   1   7  19       12.84       13.61      4.67 o 
   2   7  19       27.08       29.21      5.65 o 
   3   7  19      183.16      170.27     12.41 o 
   4   7  19       21.17       12.11      5.73 o 
   5   7  19      406.90      399.21     32.77 o 
   6   7  19       64.52       50.52     22.27 o 
  -5   8  19       50.77       53.32     14.15 o 
  -4   8  19      104.09      104.84     22.00 o 
  -3   8  19        5.43       11.39     10.04 o 
  -2   8  19      272.66      286.22     32.41 o 
  -1   8  19       40.17       40.07      8.86 o 
   0   8  19       92.09       81.63     10.24 o 
   1   8  19       46.28       41.48      6.13 o 
   2   8  19      269.18      277.18     15.27 o 
   3   8  19        2.78        4.82      7.72 o 
   4   8  19       91.83      105.86     14.88 o 
   5   8  19       40.00       41.23     11.01 o 
  -4   9  19       90.78       68.99     23.36 o 
  -3   9  19      308.04      301.49     44.00 o 
  -2   9  19      116.25      109.41     16.83 o 
  -1   9  19      128.86      120.87     15.43 o 
   0   9  19      226.68      219.70     19.76 o 
   1   9  19      158.47      157.16     12.43 o 
   2   9  19      110.18      115.09     11.74 o 
   3   9  19      271.62      259.39     20.46 o 
   4   9  19       85.73       84.28     13.94 o 
   5   9  19       61.98       66.11     10.62 o 
  -3  10  19      337.84      378.09     52.15 o 
  -2  10  19      538.42      498.51     52.42 o 
  -1  10  19       87.04       89.43     16.52 o 
   0  10  19      185.37      178.69     33.68 o 
   1  10  19       79.10       67.94     11.79 o 
   2  10  19      443.72      482.09     28.78 o 
   3  10  19      391.77      394.21     73.88 o 
   4  10  19      737.74      789.16     66.00 o 
  -2  11  19       17.35       18.05     11.88 o 
  -1  11  19       29.14       24.83     14.40 o 
   0  11  19      142.67      162.50     22.62 o 
   1  11  19        2.61       11.84     11.50 o 
   2  11  19       31.96       37.21      8.33 o 
   0   0  20     2180.41     2497.76    206.43 o 
   1   0  20       41.86       40.16     11.33 o 
   2   0  20     1641.35     1686.27    101.79 o 
   3   0  20       19.81       34.18     10.67 o 
   4   0  20      450.06      519.33     54.87 o 
   5   0  20       14.61       12.21      5.58 o 
   6   0  20      580.31      620.37     49.43 o 
  -5   1  20      155.14      167.31     30.42 o 
  -4   1  20      179.96      177.64     29.88 o 
  -3   1  20      206.08      180.06     23.36 o 
  -2   1  20      199.13      214.66     29.88 o 
  -1   1  20      496.50      476.13     35.34 o 
   0   1  20      259.52      234.32     23.22 o 
   1   1  20      533.16      501.77     36.88 o 
   2   1  20      199.53      190.57     20.91 o 
   3   1  20      220.20      244.57     25.16 o 
   4   1  20      211.08      221.89     37.75 o 
   5   1  20      176.15      151.09     20.55 o 
  -5   2  20       16.61       18.86     11.12 o 
  -4   2  20       16.67        8.60      9.51 o 
  -3   2  20      240.34      278.49     22.33 o 
  -2   2  20        0.82       -2.19      6.44 o 
  -1   2  20        5.10        6.52      6.71 o 
   0   2  20       64.40       54.12     18.61 o 
   1   2  20        3.88       -1.07      6.16 o 
   2   2  20        0.76       -6.23      6.23 o 
   3   2  20      242.65      238.41     17.96 o 
   4   2  20       18.06        3.73      5.32 o 
   5   2  20       14.27       12.14     10.31 o 
   6   2  20      221.50      228.16     37.48 o 
  -6   3  20       51.16       39.60     17.11 o 
  -5   3  20        7.88        5.08      9.58 o 
  -4   3  20      186.11      198.88     23.29 o 
  -3   3  20       73.08       59.84     10.87 o 
  -2   3  20      590.49      643.51     37.29 o 
  -1   3  20      286.16      309.30     23.07 o 
   0   3  20      716.24      746.60     41.80 o 
   1   3  20      222.39      241.35     19.83 o 
   2   3  20      535.09      579.36     30.40 o 
   3   3  20       62.52       50.35     13.02 o 
   4   3  20      164.24      173.74     29.04 o 
   5   3  20        0.57       -2.87      9.58 o 
   6   3  20       41.22       27.07     10.86 o 
  -6   4  20      360.12      362.88     51.06 o 
  -5   4  20      306.49      315.65     20.63 o 
  -4   4  20      982.73     1078.05     71.75 o 
  -3   4  20      450.38      505.04     39.51 o 
  -2   4  20      839.61      858.93     47.16 o 
  -1   4  20      186.18      185.78     17.38 o 
   0   4  20     1595.67     1685.46     84.67 o 
   1   4  20      126.05      126.55     10.16 o 
   2   4  20      815.35      891.08     42.69 o 
   3   4  20      357.37      396.95     37.10 o 
   4   4  20      888.58      964.18     54.03 o 
   5   4  20      292.52      318.92     43.73 o 
  -5   5  20      356.18      406.02     34.51 o 
  -4   5  20      379.44      355.46     32.26 o 
  -3   5  20      707.68      725.20     51.79 o 
  -2   5  20       45.38       37.98      9.59 o 
  -1   5  20     1093.94     1175.12     61.53 o 
   0   5  20       18.88        8.33      7.53 o 
   1   5  20     1098.74     1085.91     50.57 o 
   2   5  20       16.79       16.10      4.85 o 
   3   5  20      750.90      741.30     34.61 o 
   4   5  20      414.92      377.32     20.56 o 
   5   5  20      369.32      379.19     35.58 o 
  -5   6  20      125.07      102.13     26.62 o 
  -4   6  20       19.61       -1.33      9.51 o 
  -3   6  20      214.37      201.41     23.24 o 
  -2   6  20       64.20       60.20     10.27 o 
  -1   6  20        2.21       -0.92      6.53 o 
   0   6  20        6.10        6.54      6.00 o 
   1   6  20        4.26        5.34      6.44 o 
   2   6  20       57.37       58.75      9.48 o 
   3   6  20      208.82      210.06     14.15 o 
   4   6  20       17.78       11.74      5.97 o 
   5   6  20      138.58      125.00     36.67 o 
  -4   7  20       37.04       29.04     12.52 o 
  -3   7  20       45.18       46.50     12.86 o 
  -2   7  20      255.67      255.94     21.36 o 
  -1   7  20      183.24      188.28     17.86 o 
   0   7  20       88.50       94.32     16.39 o 
   1   7  20      225.55      217.30     13.10 o 
   2   7  20      242.88      247.32     14.42 o 
   3   7  20       51.92       39.17     10.65 o 
   4   7  20       26.32       21.23      6.26 o 
  -3   8  20      310.37      322.33     45.09 o 
  -2   8  20      532.00      587.90     44.38 o 
  -1   8  20      635.64      662.58     38.59 o 
   0   8  20      148.61      130.63     15.05 o 
   1   8  20      602.86      618.38     32.33 o 
   2   8  20      502.36      541.17     31.73 o 
   3   8  20      252.81      262.23     17.13 o 
  -2   9  20      107.97      119.51     28.79 o 
  -1   9  20      975.04     1070.38     59.20 o 
   0   9  20       98.44       81.32     12.67 o 
   1   9  20      896.15      872.80     93.69 o 
   2   9  20      125.11      112.66     18.99 o 
   1   0  21       28.36       13.79      9.96 o 
   2   0  21       59.49       50.05     21.73 o 
   3   0  21        2.45        6.59      8.73 o 
   4   0  21        1.13       -4.35     12.49 o 
   5   0  21       66.56       52.69     10.32 o 
  -4   1  21       42.59       46.17     17.93 o 
  -3   1  21       32.43       17.49     10.52 o 
  -2   1  21       48.74       47.77     12.48 o 
  -1   1  21      187.01      171.94     20.36 o 
   0   1  21      329.53      317.58     36.94 o 
   1   1  21      168.34      179.04     34.49 o 
   2   1  21       37.11       40.98     12.10 o 
   3   1  21       42.70       25.30     19.56 o 
   4   1  21       54.91       51.61     18.47 o 
  -4   2  21       85.05      116.25     26.07 o 
  -3   2  21     1091.34     1092.08     70.67 o 
  -2   2  21      165.35      197.73     31.51 o 
  -1   2  21     1847.87     1973.07    117.92 o 
   0   2  21      423.93      426.31     34.49 o 
   1   2  21     1782.42     1886.36    112.93 o 
   2   2  21      141.41      130.31     14.88 o 
   3   2  21     1073.63     1032.14     69.27 o 
   4   2  21      118.35      125.95     21.46 o 
  -4   3  21      580.06      589.73     44.94 o 
  -3   3  21      223.68      230.19     25.66 o 
  -2   3  21      791.80      825.65     47.74 o 
  -1   3  21       85.38       76.34     11.60 o 
   0   3  21      294.84      271.00     21.98 o 
   1   3  21       80.54       90.16     12.21 o 
   2   3  21      745.24      730.94     42.09 o 
   3   3  21      158.32      145.59     16.48 o 
   4   3  21      591.39      549.42     35.20 o 
  -4   4  21       13.25        2.17     15.21 o 
  -3   4  21       67.19       65.05     14.37 o 
  -2   4  21       18.45       14.03      8.43 o 
  -1   4  21        7.47        7.53      7.73 o 
   0   4  21        7.04       12.65      7.79 o 
   1   4  21        5.44        3.87      6.85 o 
   2   4  21       15.80       15.95      7.01 o 
   3   4  21       63.98       38.96     10.52 o 
   4   4  21        9.04       -0.51      5.43 o 
  -3   5  21      307.59      303.98     30.49 o 
  -2   5  21       11.38        8.54      8.46 o 
  -1   5  21       12.79        4.57      7.41 o 
   0   5  21        7.75       23.63      9.29 o 
   1   5  21       23.60       15.13      7.38 o 
   2   5  21       18.76       19.58      5.49 o 
   3   5  21      348.51      359.03     26.70 o 
   4   5  21       53.98       40.40     13.25 o 
  -3   6  21      368.59      273.79     42.37 o 
  -2   6  21      348.86      360.63     26.36 o 
  -1   6  21      503.04      547.04     33.88 o 
   0   6  21       68.55       53.44     11.05 o 
   1   6  21      541.58      539.18     23.89 o 
   2   6  21      438.58      450.32     25.75 o 
   3   6  21      379.35      419.54     25.57 o 
  -1   7  21       33.88       32.05     18.47 o 
   0   7  21     1117.78     1195.97     63.06 o 
   1   7  21       11.56       10.86     11.33 o 
   2   7  21     1049.27     1002.26    102.13 o 
   0   0  22        5.54        5.43     13.58 o 
   1   0  22       82.98       58.90     12.83 o 
   2   0  22        1.32       -1.54      9.12 o 
  -2   1  22      236.27      199.36     32.59 o 
  -1   1  22       43.51       43.41     12.27 o 
   0   1  22        2.27        8.72      9.79 o 
   1   1  22       47.85       31.07     17.38 o 
   2   1  22      189.97      166.23     29.88 o 
  -1   2  22       35.50       40.27     21.46 o 
   0   2  22       11.89       16.41     10.90 o 
   1   2  22       36.56       41.71     12.49 o 
   0   3  22      394.25      414.40     28.22 o 
   1   3  22       94.46       72.25     22.27 o 
   0   4  22       16.20       24.45     17.38 o 
                                                 
